# Supplementary material for: Characteristics, costs, and outcomes associated with central-line–associated bloodstream infection and hospital-onset bacteremia and fungemia in US hospitals
Source: Infect Control Hosp Epidemiol. 2023 Jul 10;44(12):1920–6. doi: 10.1017/ice.2023.132 (PMC10755163; doi:10.1017/ice.2023.132)
Supplement: Supplementary file 1 [file S0899823X23001320sup.zip]

Archive with 2 entries (2 files):
- S0899823X23001320sup001.xlsx
- S0899823X23001320sup002.docx
