# Supplementary material for: Characteristics, costs, and outcomes associated with central-line–associated bloodstream infection and hospital-onset bacteremia and fungemia in US hospitals
Source: Infect Control Hosp Epidemiol. 2023 Jul 10;44(12):1920–6. doi: 10.1017/ice.2023.132 (PMC10755163; doi:10.1017/ice.2023.132)
Supplement: Supplementary file 1 [file S0899823X23001320sup.zip › S0899823X23001320sup001.xlsx]

## Sheet: ST4
m_org	name	NHSN_Org_Name	CDC_SNOMED_Term	org_class	stain	in_cdc_commensallist	Include_in_Study	GramStain_pathogen	CDC_BSI_pathogen_category	CDC_HOB_pathogen_or_Commensal
NULL	NULL	NULL	NULL	NULL	NULL	NULL	NO	NULL	NULL	Other
abio_defect	Abiotrophia (Streptococcus) defectivus/adjacens	Abiotrophia defectiva	NULL	NULL	gp	NULL	Yes	Pathogen	Other_Gram_positive	Other
abio_gran	Abiotrophia granulicatella	NULL	NULL	NULL	gp	NULL	Yes	Pathogen	Other_Gram_positive	Other
abio_sp	Abiotrophia species (nutritionally variant Streptococcus)	Abiotrophia spp.	NULL	NULL	gp	NULL	Yes	Pathogen	Other_Gram_positive	Other
acet_sp	Acetobacter species	NULL	NULL	NULL	gn	NULL	Yes	Pathogen	Other_Gram_negative	Other
achrom_sp	Achromobacter species	Achromobacter	NULL	NULL	gn	NULL	Yes	Pathogen	Other_Gram_negative	Other
acid_dela	Acidovorax (Pseudomonas) delafieldii	Acidovorax delafieldii	NULL	NULL	gn	NULL	Yes	Pathogen	Environ_gram_negative_bacteria	Other
acid_sp	Acidovorax species	Acidovorax spp.	NULL	NULL	gn	NULL	Yes	Pathogen	Other_Gram_negative	Other
acin_ani	Acinetobacter anitratus	Acinetobacter anitratus	NULL	NULL	gn	NULL	Yes	Pathogen	Environ_gram_negative_bacteria	Other
acin_baum	Acinetobacter baumannii	Acinetobacter baumannii	NULL	NULL	gn	NULL	Yes	Pathogen	Environ_gram_negative_bacteria	HOB_pathogen
acin_baum_haem	Acinetobacter baumannii/haemolyticus	NULL	NULL	NULL	gn	NULL	Yes	Pathogen	Environ_gram_negative_bacteria	HOB_pathogen
acin_cal	Acinetobacter calcoaceticus	Acinetobacter calcoaceticus	NULL	NULL	gn	NULL	Yes	Pathogen	Environ_gram_negative_bacteria	Other
acin_calc_baum_compl	Acinetobacter calcoaceticus/baumannii complex	Acinetobacter calcoaceticus sensustricto	NULL	NULL	gn	NULL	Yes	Pathogen	Environ_gram_negative_bacteria	Other
acin_calc_lwo	Acinetobacter calcoaceticus lwoffii	Acinetobacter calcoaceticus lwoffii	NULL	NULL	gn	NULL	Yes	Pathogen	Environ_gram_negative_bacteria	Other
acin_haem	Acinetobacter haemolyticus	Acinetobacter haemolyticus	NULL	NULL	gn	NULL	Yes	Pathogen	Environ_gram_negative_bacteria	Other
acin_indon	Acetobacter indonesiensis	NULL	NULL	NULL	gn	NULL	Yes	Pathogen	Other_Gram_negative	Other
acin_john	Acinetobacter johnsoii	Acinetobacter johnsonii	NULL	NULL	gn	NULL	Yes	Pathogen	Environ_gram_negative_bacteria	Other
acin_junii	Acinetobacter junii	Acinetobacter junii	NULL	NULL	gn	NULL	Yes	Pathogen	Environ_gram_negative_bacteria	Other
acin_lwo	Acinetobacter lwoffii	Acinetobacter lwoffi	NULL	NULL	gn	NULL	Yes	Pathogen	Environ_gram_negative_bacteria	Other
acin_rad	Acinetobacter radioresistens	Acinetobacter radioresistens	NULL	NULL	gn	NULL	Yes	Pathogen	Environ_gram_negative_bacteria	Other
acin_schin	Acinetobacter schindleri	Acinetobacter schindleri	NULL	NULL	gn	NULL	Yes	Pathogen	Environ_gram_negative_bacteria	Other
acin_sp	Acinetobacter species	Acinetobacter	NULL	NULL	gn	NULL	Yes	Pathogen	Environ_gram_negative_bacteria	Other
acin_ursingii	Acinetobacter ursingii	Acinetobacter ursingii	NULL	NULL	gn	NULL	Yes	Pathogen	Environ_gram_negative_bacteria	Other
acin_vari	Acinetobacter variabilis	NULL	NULL	NULL	gn	NULL	Yes	Pathogen	Environ_gram_negative_bacteria	Other
acrem_sp	Acremonium species	NULL	NULL	NULL	fungi	NULL	NO	NULL	NULL	Other
actin_bernard	Actinomyces (Arcanobacterium) bernardiae	NULL	Trueperella bernardiae	NULL	gp	Y	Yes	Pathogen	Other_Commensal	Commensal
actin_bovis	Actinomyces bovis	Actinomyces bovis	Actinomyces bovis	NULL	gp	Y	Yes	Pathogen	Other_Commensal	Commensal
actin_euro	Actinomyces europaeus	Actinomyces europaeus	Actinomyces europaeus	NULL	gp	Y	Yes	Pathogen	Other_Commensal	Commensal
actin_israelii	Actinomyces israelii	Actinomyces israelii	Actinomyces israelii	NULL	gp	Y	Yes	Pathogen	Other_Commensal	Commensal
actin_meyeri	Actinomyces meyeri	Actinomyces meyeri	Actinomyces meyeri	NULL	gp	Y	Yes	Pathogen	Other_Commensal	Commensal
actin_naes	Actinomyces naeslundii	Actinomyces naeslundii	Actinomyces naeslundii	NULL	gp	Y	Yes	Pathogen	Other_Commensal	Commensal
actin_neuii	Actinomyces neuii	Actinomyces neuii	Actinomyces neuii	NULL	gp	Y	Yes	Pathogen	Other_Commensal	Commensal
actin_odont	Actinomyces odontolyticus	Actinomyces odontolyticus	Actinomyces odontolyticus	NULL	gp	Y	Yes	Pathogen	Other_Commensal	Commensal
actin_oris	Actinomyces oris	Actinomyces oris	Actinomyces oris	NULL	gp	Y	Yes	Pathogen	Other_Commensal	Commensal
actin_pyog	Actinomyces pyogenes	Actinomyces pyogenes	Trueperella pyogenes	NULL	gp	Y	Yes	Pathogen	Other_Commensal	Commensal
actin_rad	Actinomyces radicidentis	Actinomyces radicidentis	Actinomyces radicidentis	NULL	gp	Y	Yes	Pathogen	Other_Commensal	Commensal
actin_radin	Actinomyces radingae	Actinomyces radingae	Actinomyces radingae	NULL	gp	Y	Yes	Pathogen	Other_Commensal	Commensal
actin_sp	Actinomyces species	Actinomyces spp.	Actinomyces	NULL	gp	Y	Yes	Pathogen	Other_Commensal	Commensal
actin_turicensis	Actinomyces turicensis	Actinomyces turicensis	Actinomyces turicensis	NULL	gp	Y	Yes	Pathogen	Other_Commensal	Commensal
actin_viscosis	Actinomyces viscosus	Actinomyces viscosus	Actinomyces viscosus	NULL	gp	Y	Yes	Pathogen	Other_Commensal	Commensal
actino_actinom	Actinobacillus actinomycetemcomitans	Actinobacillus actinomycetemcomitans	NULL	NULL	gn	NULL	Yes	Pathogen	Other_Gram_negative	Other
actino_sp	Actinobacillus species	NULL	NULL	NULL	gn	NULL	Yes	Pathogen	Other_Gram_negative	Other
actinobaculum_massi	Actinobaculum massiliense	Actinobaculum massiliense	NULL	NULL	gp	NULL	Yes	Pathogen	Other_Gram_positive	Other
actinobaculum_sch	Actinobaculum schaalii	Actinobaculum schaalii	NULL	NULL	gp	NULL	Yes	Pathogen	Other_Gram_positive	Other
actinobaculum_sp	Actinobaculum species	NULL	NULL	NULL	gn	NULL	Yes	Pathogen	Other_Gram_negative	Other
actinoti_sch	Actinotignum schaalii	NULL	NULL	NULL	gp	NULL	Yes	Pathogen	Other_Gram_positive	Other
actinoti_sp	Actinotignum species	NULL	NULL	NULL	gp	NULL	Yes	Pathogen	Other_Gram_positive	Other
adenovir	Adenovirus	NULL	NULL	NULL	virus	NULL	NO	Pathogen	NULL	Other
aer_caviae	Aeromonas punctata (Aeromonas caviae)	Aeromonas punctata	NULL	NULL	gn	NULL	Yes	Pathogen	Other_Gram_negative	Other
aer_hyd_caviae	Aeromonas hydrophila/caviae	NULL	NULL	NULL	gn	NULL	Yes	Pathogen	Other_Gram_negative	Other
aer_hyd_trota_ver_gp	Aeromonas hyd/trota/veronii group	NULL	NULL	NULL	gn	NULL	Yes	Pathogen	Other_Gram_negative	Other
aer_hydr	Aeromonas hydrophila	Aeromonas hydrophila	NULL	NULL	gn	NULL	Yes	Pathogen	Other_Gram_negative	Other
aer_salm	Aeromonas salmonicida	Aeromonas salmonicida	NULL	NULL	gn	NULL	Yes	Pathogen	Other_Gram_negative	Other
aer_sobria	Aeromonas sobria	Aeromonas sobria	NULL	NULL	gn	NULL	Yes	Pathogen	Other_Gram_negative	Other
aer_sp	Aeromonas species	NULL	NULL	NULL	gn	NULL	Yes	Pathogen	Other_Gram_negative	Other
aer_veronii	Aeromonas veronii	Aeromonas veronii	NULL	NULL	gn	NULL	Yes	Pathogen	Other_Gram_negative	Other
aer_veronii_sobria	Aeromonas veronii biotype sobria	Aeromonas sobria	NULL	NULL	gn	NULL	Yes	Pathogen	Other_Gram_negative	Other
aero_san	Aerococcus sanquinicola	NULL	Aerococcus sanguinicola	NULL	gp	Y	Yes	Pathogen	Other_Commensal	Commensal
aero_sp	Aerococcus (Gaffkya) species	NULL	Aerococcus	NULL	gp	Y	Yes	Pathogen	Other_Commensal	Commensal
aero_urin	Aerococcus urinae	Aerococcus urinae	Aerococcus urinae	NULL	gp	Y	Yes	Pathogen	Other_Commensal	Commensal
aero_vir	Aerococcus viridans	Aerococcus viridans	Aerococcus viridans	NULL	gp	Y	Yes	Pathogen	Other_Commensal	Commensal
afb	Acid-fast bacilli	NULL	NULL	NULL	afb	NULL	NO	NULL	NULL	Other
agg_sp	Aggregatibacter species	NULL	NULL	NULL	gn	NULL	Yes	Pathogen	Other_Gram_negative	Other
agro_sp	Rhizobium (Agrobacterium) species	NULL	NULL	NULL	gn	NULL	Yes	Pathogen	Other_Gram_negative	Other
agromyces_sp	Agromyces species	NULL	NULL	NULL	gp	NULL	Yes	Pathogen	Other_Gram_positive	Other
alc_den	Achromobacter (Alcaligenes) denitrificans	Alcaligenes xylosoxidans denitrificans	NULL	NULL	gn	NULL	Yes	Pathogen	Other_Gram_negative	Other
alc_fecalis	Alcaligenes faecalis	Alcaligenes faecalis	NULL	NULL	gn	NULL	Yes	Pathogen	Other_Gram_negative	Other
alc_sp	Alcaligenes species	Alcaligenes	NULL	NULL	gn	NULL	Yes	Pathogen	Other_Gram_negative	Other
alc_xyl	Achromobacter (Alcaligenes) xylosoxidans	Achromobacter xylosoxidans	NULL	NULL	gn	NULL	Yes	Pathogen	Other_Gram_negative	Other
alis_fine	Alistipes finegoldii	NULL	NULL	NULL	gn	NULL	Yes	Pathogen	Other_Gram_negative	Other
alis_indis	Alistipes indistinctus	NULL	NULL	NULL	gn	NULL	Yes	Pathogen	Other_Gram_negative	Other
alis_ond	Alistipes onderdonkii	NULL	NULL	NULL	gn	NULL	Yes	Pathogen	Other_Gram_negative	Other
alis_sp	Alistipes species	NULL	NULL	NULL	gn	NULL	Yes	Pathogen	Other_Gram_negative	Other
alloioc_otitis	Alloiococcus otitis	Alloiococcus otitis	NULL	NULL	gp	NULL	Yes	Pathogen	Other_Gram_positive	Other
allos_omnic	Alloscardovia omnicolens	Alloscardovia omnicolens	NULL	NULL	gp	NULL	Yes	Pathogen	Other_Gram_positive	Other
altern_sp	Alternaria species	Alternaria	NULL	NULL	fungi	NULL	NO	NULL	NULL	Other
anaer_murd	Anaerococcus murdochii	NULL	NULL	NULL	gp	NULL	Yes	Pathogen	Other_Gram_positive	Other
anaer_sp	Anaerococcus species	Anaerococcus	NULL	NULL	gp	NULL	Yes	Pathogen	Other_Gram_positive	Other
anaerobio_sp	Anaerobiospirillum species	NULL	NULL	NULL	gn	NULL	Yes	Pathogen	Other_Gram_negative	Other
anaerobio_succ	Anaerobiospirillum succiniciproducens	Anaerobiospirillum succiniciproducens	NULL	NULL	gn	NULL	Yes	Pathogen	Other_Gram_negative	Other
aquab_sp	Aquabacterium species	NULL	NULL	NULL	gn	NULL	Yes	Pathogen	Other_Gram_negative	Other
arcano_haem	Arcanobacterium haemolyticum	Arcanobacterium haemolyticum	Arcanobacterium haemolyticum	NULL	gp	Y	Yes	Pathogen	Other_Commensal	Commensal
arcano_sp	Arcanobacterium species	NULL	Arcanobacterium	NULL	gp	Y	Yes	Pathogen	Other_Commensal	Commensal
arsen_bolid	Arsenicicoccus bolidensis	NULL	NULL	NULL	gp	NULL	Yes	Pathogen	Other_Gram_positive	Other
arthrobacter_cumm	Arthrobacter cumminsii	Arthrobacter cumminsii	Arthrobacter cumminsii	NULL	gp	Y	Yes	Pathogen	Other_Commensal	Commensal
arthrobacter_def	Arthrobacter defluvii	NULL	NULL	NULL	gp	NULL	Yes	Pathogen	Other_Gram_positive	Other
arthrobacter_sp	Arthrobacter species	NULL	Arthrobacter	NULL	gp	Y	Yes	Pathogen	Other_Commensal	Commensal
arthrobacter_sulf	Arthrobacter sulfureus	Arthrobacter sulfureus	Arthrobacter sulfureus	NULL	gp	Y	Yes	Pathogen	Other_Commensal	Commensal
arthrod_sp	Arthroderma species	NULL	NULL	NULL	fungi	NULL	NO	NULL	NULL	Other
arthrographis_sp	Arthrographis species	NULL	NULL	NULL	fungi	NULL	NO	NULL	NULL	Other
asperg_flavus	Aspergillus flavus	Aspergillus flavus	NULL	NULL	fungi	NULL	NO	NULL	NULL	Other
asperg_fumigatus	Aspergillus fumigatus	Aspergillus fumigatus	NULL	NULL	fungi	NULL	NO	NULL	NULL	Other
asperg_niger	Aspergillus niger	Aspergillus niger	NULL	NULL	fungi	NULL	NO	NULL	NULL	Other
asperg_sp	Aspergillus species	NULL	NULL	NULL	fungi	NULL	NO	NULL	NULL	Other
atop_sp	Atopobium species	Atopobium	NULL	NULL	gp	NULL	Yes	Pathogen	Other_Gram_positive	Other
atop_vag	Atopobium vaginae	Atopobium vaginae	NULL	NULL	gp	NULL	Yes	Pathogen	Other_Gram_positive	Other
auran_altam	Aurantimonas altamirensis	NULL	NULL	NULL	gn	NULL	Yes	Pathogen	Other_Gram_negative	Other
aurei_sp	Aureimonas species	NULL	NULL	NULL	gn	NULL	Yes	Pathogen	Other_Gram_negative	Other
aureobasidium_sp	Aureobasidium species	NULL	NULL	NULL	fungi	NULL	NO	NULL	NULL	Other
aurobact_flav	Microbacterium (Aureobacterium) flavescens	NULL	NULL	NULL	fungi	NULL	NO	NULL	NULL	Other
azo_lipo	Azospirillium lipoferum	NULL	NULL	NULL	gn	NULL	Yes	Pathogen	Other_Gram_negative	Other
babesia_sp	Babesia species/igm	NULL	NULL	NULL	other	NULL	NO	NULL	NULL	Other
bac_alt	Bacillus altitudinis	NULL	NULL	NULL	gp	NULL	Yes	Pathogen	Other_Gram_positive	Other
bac_anthracis	Bacillus anthracis	Bacillus anthracis	NULL	NULL	gp	NULL	Yes	Pathogen	Other_Gram_positive	Other
bac_cereus	Bacillus cereus	Bacillus cereus	Bacillus cereus	NULL	gp	Y	Yes	Pathogen	Other_Commensal	Commensal
bac_circ	Bacillus circulans	Bacillus circulans	Bacillus circulans	NULL	gp	Y	Yes	Pathogen	Other_Commensal	Commensal
bac_clausii	Bacillus clausii	Bacillus clausii	Bacillus clausii	NULL	gp	Y	Yes	Pathogen	Other_Commensal	Commensal
bac_flex	Bacillus flexus	Bacillus flexus	Bacillus flexus	NULL	gp	Y	Yes	Pathogen	Other_Commensal	Commensal
bac_lichen	Bacillus licheniformis	Bacillus licheniformis	Bacillus licheniformis	NULL	gp	Y	Yes	Pathogen	Other_Commensal	Commensal
bac_meg	Bacillus megaterium	Bacillus megaterium	Bacillus megaterium	NULL	gp	Y	Yes	Pathogen	Other_Commensal	Commensal
bac_pumilus	Bacillus pumilis	Bacillus pumilus	Bacillus pumilus	NULL	gp	Y	Yes	Pathogen	Other_Commensal	Commensal
bac_sp	Bacillus species	Bacillus	Bacillus	NULL	gp	Y	Yes	Pathogen	Other_Commensal	Commensal
bac_sub	Bacillus subtilis	Bacillus subtilis	Bacillus subtilis	NULL	gp	Y	Yes	Pathogen	Other_Commensal	Commensal
bac_thurin	Bacillus thuringienses	Bacillus thuringiensis	Bacillus thuringiensis	NULL	gp	Y	Yes	Pathogen	Other_Commensal	Commensal
bact_caccae	Prevotella (Bacteroides) caccae	Bacteroides caccae	NULL	NULL	gn	NULL	Yes	Pathogen	Other_Gram_negative	Other
bact_capillosus	Pseudoflavonifractor (Bacteroides) capillosus	Bacteroides capillosus	NULL	NULL	gn	NULL	Yes	Pathogen	Other_Gram_negative	Other
bact_cellu	Bacteroides cellulosilyticus	NULL	NULL	NULL	gn	NULL	Yes	Pathogen	Other_Gram_negative	Other
bact_dist	Parabacteroides (Bacteroides) distasonis	Bacteroides distasonis	NULL	NULL	gn	NULL	Yes	Pathogen	Other_Gram_negative	Other
bact_dorei	Bacteroides dorei	NULL	NULL	NULL	gp	NULL	Yes	Pathogen	Other_Gram_positive	Other
bact_egg	Bacteroides eggerthii	Bacteroides eggerthii	NULL	NULL	gn	NULL	Yes	Pathogen	Other_Gram_negative	Other
bact_faec	Bacteroides faecis	NULL	NULL	NULL	gn	NULL	Yes	Pathogen	Other_Gram_negative	Other
bact_fea	Bacteroides feacis	NULL	NULL	NULL	gn	NULL	Yes	Pathogen	Other_Gram_negative	Other
bact_frag	Bacteroides fragilis	Bacteroides fragilis	NULL	NULL	gn	NULL	Yes	Pathogen	Other_Gram_negative	Other
bact_intest	Bacteroides intestinalis	NULL	NULL	NULL	gp	NULL	Yes	Pathogen	Other_Gram_positive	Other
bact_merdae	Bacteroides merdae	Bacteroides merdae	NULL	NULL	gn	NULL	Yes	Pathogen	Other_Gram_negative	Other
bact_ovatus	Bacteroides ovatus	Bacteroides ovatus	NULL	NULL	gn	NULL	Yes	Pathogen	Other_Gram_negative	Other
bact_pyog	Bacteroides pyogenes	Bacteroides pyogenes	NULL	NULL	gn	NULL	Yes	Pathogen	Other_Gram_negative	Other
bact_ruminicola	Prevotella (Bacteroides) ruminicola	NULL	NULL	NULL	gn	NULL	Yes	Pathogen	Other_Gram_negative	Other
bact_salye	Bacteroides salyersiae	NULL	NULL	NULL	gn	NULL	Yes	Pathogen	Other_Gram_negative	Other
bact_sp	Bacteroides species	Bacteroides	NULL	NULL	gn	NULL	Yes	Pathogen	Other_Gram_negative	Other
bact_splan	Odoribacter (Bacteroides) splanchnicus	Bacteroides splanchnicus	NULL	NULL	gn	NULL	Yes	Pathogen	Other_Gram_negative	Other
bact_stercoris	Bacteroides stercoris	Bacteroides stercoris	NULL	NULL	gn	NULL	Yes	Pathogen	Other_Gram_negative	Other
bact_tectum	Bacteroides tectum (bacteriodes tectus)	Bacteroides tectum	NULL	NULL	gn	NULL	Yes	Pathogen	Other_Gram_negative	Other
bact_theta	Bacteroides thetaiotaomicron	Bacteroides thetaiotaomicron	NULL	NULL	gn	NULL	Yes	Pathogen	Other_Gram_negative	Other
bact_uni	Bacteroides uniformis	Bacteroides uniformis	NULL	NULL	gn	NULL	Yes	Pathogen	Other_Gram_negative	Other
bact_ureolyticus	Bacteroides (Campylobacter) ureolyticus	NULL	NULL	NULL	gn	NULL	Yes	Pathogen	Other_Gram_negative	Other
bact_vulgatus	Bacteroides vulgatus	Bacteroides vulgatus	NULL	NULL	gn	NULL	Yes	Pathogen	Other_Gram_negative	Other
bact_xylan	Bacteroides xylanisolvens	NULL	NULL	NULL	gn	NULL	Yes	Pathogen	Other_Gram_negative	Other
bart_sp	Bartonella Species	NULL	NULL	NULL	gn	NULL	Yes	Pathogen	Other_Gram_negative	Other
basidio_sp	Basidiobolus species	NULL	NULL	NULL	fungi	NULL	NO	NULL	NULL	Other
beauv_sp	Beauveria species	NULL	NULL	NULL	fungi	NULL	NO	NULL	NULL	Other
berg_species	Bergeyella species	NULL	NULL	NULL	gn	NULL	Yes	Pathogen	Other_Gram_negative	Other
bif_breve	Bifidobacterium breve	Bifidobacterium breve	NULL	NULL	gp	NULL	Yes	Pathogen	Other_Gram_positive	Other
bif_long	Bifidobacterium longum	Bifidobacterium longum	NULL	NULL	gp	NULL	Yes	Pathogen	Other_Gram_positive	Other
bif_scar	Bifidobacterium scardovii	Bifidobacterium scardovii	NULL	NULL	gp	NULL	Yes	Pathogen	Other_Gram_positive	Other
bif_sp	Bifidobacterium species	Bifidobacterium	NULL	NULL	gp	NULL	Yes	Pathogen	Other_Gram_positive	Other
bilo_sp	Bilophila species	NULL	NULL	NULL	gn	NULL	Yes	Pathogen	Other_Gram_negative	Other
bk_virus	Bk virus	NULL	NULL	NULL	virus	NULL	NO	Pathogen	NULL	Other
bord_bron	Bordetella bronchiseptica (bronchicanis)	Bordetella bronchiseptica	NULL	NULL	gn	NULL	Yes	Pathogen	Other_Gram_negative	Other
bord_hinzii	Bordetella hinzii	Bordetella hinzii	NULL	NULL	gn	NULL	Yes	Pathogen	Other_Gram_negative	Other
bord_holm	Bordetella holmesii	Bordetella holmesii	NULL	NULL	gn	NULL	Yes	Pathogen	Other_Gram_negative	Other
bord_sp	Bordetella species	NULL	NULL	NULL	gn	NULL	Yes	Pathogen	Other_Gram_negative	Other
brach_sp	Brachybacterium species	NULL	NULL	NULL	gp	NULL	Yes	Pathogen	Other_Gram_positive	Other
brev_diminuta	Brevundimonas (Pseud) diminuta	Brevundimonas diminuta	NULL	NULL	gn	NULL	Yes	Pathogen	Other_Gram_negative	Other
brev_sp	Brevundimonas species	Brevundimonas spp.	NULL	NULL	gn	NULL	Yes	Pathogen	Other_Gram_negative	Other
brev_vesic	Brevundimonas (Pseud) vesicularis	Brevundimonas vesicularis	NULL	NULL	gn	NULL	Yes	Pathogen	Other_Gram_negative	Other
brevibac_cas	Brevibacterium casei	Brevibacterium casei	Brevibacterium casei	NULL	gp	Y	Yes	Pathogen	Other_Commensal	Commensal
brevibac_lute	Brevibacterium luteolum	Brevibacterium luteolum	Brevibacterium luteolum	NULL	gp	Y	Yes	Pathogen	Other_Commensal	Commensal
brevibac_pauci	Brevibacterium paucivorans	NULL	NULL	NULL	gp	NULL	Yes	Pathogen	Other_Gram_positive	Other
brevibac_raven	Brevibacterium ravenspurgense	NULL	Brevibacterium ravenspurgense	NULL	gp	Y	Yes	Pathogen	Other_Commensal	Commensal
brevibac_sp	Brevibacterium species	Brevibacterium spp.	Brevibacterium	NULL	gp	Y	Yes	Pathogen	Other_Commensal	Commensal
brevibacillis_brevi	Brevibacillus brevi	Brevibacillus brevis	Brevibacillus brevis	NULL	gp	Y	Yes	Pathogen	Other_Commensal	Commensal
brevibacillus_gel	Brevibacillus gelatini	NULL	NULL	NULL	gp	Y	Yes	Pathogen	Other_Commensal	Commensal
brevibacillus_laterosporus	Brevibacillus (Bacillus) laterosporus	Brevibacillus laterosporus	Brevibacillus laterosporus	NULL	gp	Y	Yes	Pathogen	Other_Commensal	Commensal
brevibacillus_sp	Brevibacillus species	Brevibacillus	Brevibacillus	NULL	gp	Y	Yes	Pathogen	Other_Commensal	Commensal
brucella_melit	Brucella melitensis	Brucella melitensis	NULL	NULL	gn	NULL	Yes	Pathogen	Other_Gram_negative	Other
brucella_sp	Brucella species	NULL	NULL	NULL	gn	NULL	Yes	Pathogen	Other_Gram_negative	Other
burk_cep	Burkholderia (Pseudomonas) cepacia	Burkholderia cepacia	NULL	NULL	gn	NULL	Yes	Pathogen	Environ_gram_negative_bacteria	Other
burk_cep_c	Burkholderia cepacia complex	Burkholderia cepacia complex	NULL	NULL	gn	NULL	Yes	Pathogen	Other_Gram_negative	Other
burk_gladioli	Burkholderia (Pseudomonas) gladioli	NULL	NULL	NULL	gn	NULL	Yes	Pathogen	Environ_gram_negative_bacteria	Other
burk_pseud	Burkholderia (Pseudomonas) pseudomallei	NULL	NULL	NULL	gn	NULL	Yes	Pathogen	Environ_gram_negative_bacteria	Other
burk_sp	Burkholderia species	NULL	NULL	NULL	gn	NULL	Yes	Pathogen	Other_Gram_negative	Other
but_gavin	Buttiauxella gaviniae	Buttiauxella gaviniae	NULL	NULL	gn	NULL	Yes	Pathogen	Other_Gram_negative	Other
butyric_faec	Butyricimonas faecihominis	NULL	NULL	NULL	gn	NULL	Yes	Pathogen	Other_Gram_negative	Other
butyric_sp	Butyricimonas species	NULL	NULL	NULL	gn	NULL	Yes	Pathogen	Other_Gram_negative	Other
butyric_vir	Butyricimonas virosa	Butyricimonas virosa	NULL	NULL	gn	NULL	Yes	Pathogen	Other_Gram_negative	Other
cabal_cord	Caballeronia (Burkholderia) cordobensis	NULL	NULL	NULL	gn	NULL	Yes	Pathogen	Other_Gram_negative	Other
camp_coli	Campylobacter coli	Campylobacter coli	NULL	NULL	gn	NULL	Yes	Pathogen	Other_Gram_negative	Other
camp_fetus	Campylobacter fetus	Campylobacter fetus	NULL	NULL	gn	NULL	Yes	Pathogen	Other_Gram_negative	Other
camp_gracilis	Campylobacter (Bacteroides) gracilis	Campylobacter gracilis	NULL	NULL	gn	NULL	Yes	Pathogen	Other_Gram_negative	Other
camp_jejuni	Campylobacter jejuni	Campylobacter jejuni	NULL	NULL	gn	NULL	Yes	Pathogen	Other_Gram_negative	Other
camp_sp	Campylobacter species	NULL	NULL	NULL	gn	NULL	Yes	Pathogen	Other_Gram_negative	Other
cand_alb	Candida albicans	Candida albicans	NULL	NULL	fungi	NULL	Yes	NULL	Other_Fungi	HOB_pathogen
cand_aur	Candida auris	Candida auris	NULL	NULL	fungi	NULL	Yes	NULL	Other_Fungi	HOB_pathogen
cand_colliculosa	Candida colliculosa	NULL	NULL	NULL	yeast	NULL	Yes	Pathogen	Other_Yeast	Other
cand_dublin	Candida dubliniensis	Candida dubliniensis	NULL	NULL	yeast	NULL	Yes	Pathogen	Other_Yeast	HOB_pathogen
cand_ferm	Candida fermentati	NULL	NULL	NULL	yeast	NULL	Yes	Pathogen	Other_Yeast	Other
cand_guill	Candida guilliermondii	Candida guilliermondii	NULL	NULL	yeast	NULL	Yes	Pathogen	Other_Yeast	Other
cand_haem	Candida haemulonii	Candida haemulonii	NULL	NULL	yeast	NULL	Yes	Pathogen	Other_Yeast	Other
cand_interm	Candida intermedia	Candida intermedia	NULL	NULL	yeast	NULL	Yes	Pathogen	Other_Yeast	Other
cand_kefyr	Candida kefyr	Candida kefyr	NULL	NULL	yeast	NULL	Yes	Pathogen	Other_Yeast	Other
cand_krusei	Candida krusei	Candida krusei	NULL	NULL	yeast	NULL	Yes	Pathogen	Other_Yeast	HOB_pathogen
cand_lipolytica	Candida lipolytica	Candida lipolytica	NULL	NULL	yeast	NULL	Yes	Pathogen	Other_Yeast	Other
cand_lusitaniae	Candida lusitaniae	Candida lusitaniae	NULL	NULL	yeast	NULL	Yes	Pathogen	Other_Yeast	HOB_pathogen
cand_ortho	Candida orthopsilosis	NULL	NULL	NULL	yeast	NULL	Yes	Pathogen	Other_Yeast	Other
cand_par	Candida parapsilosis	Candida parapsilosis	NULL	NULL	fungi	NULL	Yes	NULL	Other_Fungi	HOB_pathogen
cand_sak	Candida sake	Candida sake	NULL	NULL	yeast	NULL	Yes	Pathogen	Other_Yeast	Other
cand_silvae	Candida silvae	NULL	NULL	NULL	yeast	NULL	Yes	Pathogen	Other_Yeast	Other
cand_sp	Candida species	Candida	NULL	NULL	yeast	NULL	Yes	Pathogen	Other_Yeast	Other
cand_sphaer	Candida sphaerica	Kluyveromyces lactis	NULL	NULL	yeast	NULL	Yes	Pathogen	Other_Yeast	Other
cand_trop	Candida tropicalis	Candida tropicalis	NULL	NULL	yeast	NULL	Yes	Pathogen	Other_Yeast	HOB_pathogen
cand_utilis	Candida utilis	Candida utilis	NULL	NULL	yeast	NULL	Yes	Pathogen	Other_Yeast	Other
cand_zeylan	Candida zeylanoides	Candida zeylanoides	NULL	NULL	yeast	NULL	Yes	Pathogen	Other_Yeast	Other
capnocyt_canim	Capnocytophaga canimorsus (CDC Group DF-2)	Capnocytophaga canimorsus	NULL	NULL	gn	NULL	Yes	Pathogen	Other_Gram_negative	Other
capnocyt_ging	Capnocytophaga gingivalis	Capnocytophaga gingivalis	NULL	NULL	gn	NULL	Yes	Pathogen	Other_Gram_negative	Other
capnocyt_och	Capnocytophaga ochracea	Capnocytophaga ochracea	NULL	NULL	gn	NULL	Yes	Pathogen	Other_Gram_negative	Other
capnocyt_sp	Capnocytophaga species	Capnocytophaga	NULL	NULL	gn	NULL	Yes	Pathogen	Other_Gram_negative	Other
capnocyt_sput	Capnocytophaga sputigena	Capnocytophaga sputigena	NULL	NULL	gn	NULL	Yes	Pathogen	Other_Gram_negative	Other
cardio_hom	Cardiobacter hominis	NULL	NULL	NULL	gn	NULL	Yes	Pathogen	Other_Gram_negative	Other
cardio_sp	Cardiobacterium sp	NULL	NULL	NULL	gn	NULL	Yes	Pathogen	Other_Gram_negative	Other
cardio_val	Cardiobacterium valvarum	Cardiobacterium valvarum	NULL	NULL	gn	NULL	Yes	Pathogen	Other_Gram_negative	Other
cata_hong	Catabacter hongkongensis	NULL	NULL	NULL	gp	NULL	Yes	Pathogen	Other_Gram_positive	Other
CDC GP G	CDC Group G	NULL	NULL	NULL	gp	NULL	Yes	Pathogen	Other_Gram_positive	Other
ced_sp	Cedecea species	NULL	NULL	NULL	gn	NULL	Yes	Pathogen	Other_Gram_negative	Other
cel_homin	Cellulomonas hominis (CDC A-3)	NULL	Cellulomonas hominis	NULL	gp	Y	Yes	Pathogen	Other_Commensal	Commensal
cel_paki	Cellulomonas pakistanensis	NULL	NULL	NULL	gp	NULL	Yes	Pathogen	Other_Gram_positive	Other
cellulosim_cell	Cellulosimicrobium cellulans	Oerskovia xanthineolytica	Cellulosimicrobium cellulans	NULL	gp	Y	Yes	Pathogen	Other_Commensal	Commensal
cellulosim_sp	Cellulosimicrobium species	NULL	Cellulosimicrobium	NULL	gp	Y	Yes	Pathogen	Other_Commensal	Commensal
ceto_somer	Cetobacterium somerae	NULL	NULL	NULL	gn	NULL	Yes	Pathogen	Other_Gram_negative	Other
chaetomium_sp	Chaetomium species	NULL	NULL	NULL	fungi	NULL	NO	NULL	NULL	Other
chrom_viol	Chromobacter violaceum	NULL	NULL	NULL	gn	NULL	Yes	Pathogen	Other_Gram_negative	Other
chrys_gleum	Chryseobacterium (Flavobacterium) gleum	Chryseobacterium gleum	NULL	NULL	gn	NULL	Yes	Pathogen	Other_Gram_negative	Other
chrys_indologen	Chryseobacterium (Flavobact) indologenes	Chryseobacterium (Flavobact) indologenes	NULL	NULL	gn	NULL	Yes	Pathogen	Other_Gram_negative	Other
chrys_meningos	Chryseobacterium (Flavobact) meningosepticum (Elizabethkingia meningoseptica)	NULL	NULL	NULL	gn	NULL	Yes	Pathogen	Other_Gram_negative	Other
chrys_sp	Chryseobacterium (Flavobact) species	Chryseobacterium spp.	NULL	NULL	gn	NULL	Yes	Pathogen	Other_Gram_negative	Other
chryseomon_lut	Pseudomonas (Chryseomonas) luteola (CDC Gp VE-1)	Chryseomonas luteola	NULL	NULL	gn	NULL	Yes	Pathogen	Environ_gram_negative_bacteria	Other
cit_am	Citrobacter amalonaticus	Citrobacter amalonaticus	NULL	NULL	gn	NULL	Yes	Pathogen	Other_Gram_negative	Other
cit_braakii	Citrobacter braakii	Citrobacter braakii	NULL	NULL	gn	NULL	Yes	Pathogen	Other_Gram_negative	Other
cit_diversus	Citrobacter diversus	Citrobacter diversus	NULL	NULL	gn	NULL	Yes	Pathogen	Other_Gram_negative	Other
cit_farm	Citrobacter farmeri	Citrobacter farmeri	NULL	NULL	gn	NULL	Yes	Pathogen	Other_Gram_negative	Other
cit_freun	Citrobacter freundii	Citrobacter freundii	NULL	NULL	gn	NULL	Yes	Pathogen	Other_Gram_negative	Other
cit_koser	Citrobacter koseri (Citrobacter diversus)	Citrobacter koseri	NULL	NULL	gn	NULL	Yes	Pathogen	Other_Gram_negative	Other
cit_sed	Citrobacter sedlakii	Citrobacter sedlakii	NULL	NULL	gn	NULL	Yes	Pathogen	Other_Gram_negative	Other
cit_sp	Citrobacter species	Citrobacter	NULL	NULL	gn	NULL	Yes	Pathogen	Other_Gram_negative	Other
cit_youngae	Citrobacter youngae	Citrobacter youngae	NULL	NULL	gn	NULL	Yes	Pathogen	Other_Gram_negative	Other
cladosp_sp	Cladosporium species	Cladosporium	NULL	NULL	fungi	NULL	NO	NULL	NULL	Other
cloa_evrye	Cloacibacillus evryensis	NULL	NULL	NULL	gn	NULL	Yes	Pathogen	Other_Gram_negative	Other
clos_alden	Clostridium aldenense	NULL	NULL	NULL	gp	NULL	Yes	Pathogen	Other_Gram_positive	Other
clos_auran	Clostridium aurantibutyricum	NULL	NULL	NULL	gp	NULL	Yes	Pathogen	Other_Gram_positive	Other
clos_barati	Clostridium barati	Clostridium barati	NULL	NULL	gp	NULL	Yes	Pathogen	Other_Gram_positive	Other
clos_biferm	Clostridium bifermentans	Clostridium bifermentans	NULL	NULL	gp	NULL	Yes	Pathogen	Other_Gram_positive	Other
clos_bolte	Clostridium bolteae	Clostridium bolteae	NULL	NULL	gp	NULL	Yes	Pathogen	Other_Gram_positive	Other
clos_botu	Clostridium botulinum	Clostridium botulinum	NULL	NULL	gp	NULL	Yes	Pathogen	Other_Gram_positive	Other
clos_butyr	Clostridium butyricum	Clostridium butyricum	NULL	NULL	gp	NULL	Yes	Pathogen	Other_Gram_positive	Other
clos_cad	Clostridium cadaveris	Clostridium cadaveris	NULL	NULL	gp	NULL	Yes	Pathogen	Other_Gram_positive	Other
clos_citr	Clostridium citroniae	NULL	NULL	NULL	gp	NULL	Yes	Pathogen	Other_Gram_positive	Other
clos_clos	Clostridium clostridioforme	Clostridium clostridioforme	NULL	NULL	gp	NULL	Yes	Pathogen	Other_Gram_positive	Other
clos_diff	Clostridioides (Clostridium) difficile	Clostridium difficile	NULL	NULL	gp	NULL	Yes	Pathogen	Other_Gram_positive	Other
clos_diol	Clostridium diolis	NULL	NULL	NULL	gp	NULL	Yes	Pathogen	Other_Gram_positive	Other
clos_glyco	Clostridium glycolicum	Clostridium glycolicum	NULL	NULL	gp	NULL	Yes	Pathogen	Other_Gram_positive	Other
clos_hasti	Clostridium hastiforme	Clostridium hastiforme	NULL	NULL	gp	NULL	Yes	Pathogen	Other_Gram_positive	Other
clos_hathe	Clostridium hathewayi	Clostridium hathewayi	NULL	NULL	gp	NULL	Yes	Pathogen	Other_Gram_positive	Other
clos_histo	Clostridium histolyticum	Clostridium histolyticum	NULL	NULL	gp	NULL	Yes	Pathogen	Other_Gram_positive	Other
clos_hyl	Clostridium hylemonae	NULL	NULL	NULL	gp	NULL	Yes	Pathogen	Other_Gram_positive	Other
clos_inoc	Clostridium innocuum	Clostridium innocuum	NULL	NULL	gp	NULL	Yes	Pathogen	Other_Gram_positive	Other
clos_para	Clostridium paraputrificum	Clostridium paraputrificum	NULL	NULL	gp	NULL	Yes	Pathogen	Other_Gram_positive	Other
clos_paraperf	Clostridium paraperfringens	Clostridium paraperfringens	NULL	NULL	gp	NULL	Yes	Pathogen	Other_Gram_positive	Other
clos_peren	Clostridium perenne	Clostridium perenne	NULL	NULL	gp	NULL	Yes	Pathogen	Other_Gram_positive	Other
clos_perfr	Clostridium perfringens	Clostridium perfringens	NULL	NULL	gp	NULL	Yes	Pathogen	Other_Gram_positive	Other
clos_ramosum	Clostridium ramosum	Clostridium ramosum	NULL	NULL	gp	NULL	Yes	Pathogen	Other_Gram_positive	Other
clos_septicum	Clostridium septicum	Clostridium septicum	NULL	NULL	gp	NULL	Yes	Pathogen	Other_Gram_positive	Other
clos_sordellii	Clostridium sordellii	Clostridium sordellii	NULL	NULL	gp	NULL	Yes	Pathogen	Other_Gram_positive	Other
clos_sp	Clostridium species	Clostridium	NULL	NULL	gp	NULL	Yes	Pathogen	Other_Gram_positive	Other
clos_spor	Clostridium sporogenes	Clostridium sporogenes	NULL	NULL	gp	NULL	Yes	Pathogen	Other_Gram_positive	Other
clos_subterminale	Clostridium subterminale	Clostridium subterminale	NULL	NULL	gp	NULL	Yes	Pathogen	Other_Gram_positive	Other
clos_symbio	Clostridium symbiosum	Clostridium symbiosum	NULL	NULL	gp	NULL	Yes	Pathogen	Other_Gram_positive	Other
clos_taran	Clostridium tarantellae	NULL	NULL	NULL	gp	NULL	Yes	Pathogen	Other_Gram_positive	Other
clos_tertium	Clostridium tertium	Clostridium tertium	NULL	NULL	gp	NULL	Yes	Pathogen	Other_Gram_positive	Other
clos_tetani	Clostridium tetani	Clostridium tetani	NULL	NULL	gp	NULL	Yes	Pathogen	Other_Gram_positive	Other
clos_xylan	Clostridium xylanolyticum	NULL	NULL	NULL	gp	NULL	Yes	Pathogen	Other_Gram_positive	Other
cmv	Cytomegalovirus (cmv)	NULL	NULL	NULL	virus	NULL	NO	Pathogen	NULL	Other
cocc_immitis	Coccidioides immitis	Coccidioides immitis	NULL	NULL	fungi	NULL	NO	NULL	NULL	Other
cocc_posadasii	Coccidioides posadasii	Coccidioides posadasii	NULL	NULL	fungi	NULL	NO	NULL	NULL	Other
col_aerof	Collinsella aerofaciens	Collinsella aerofaciens	NULL	NULL	gp	NULL	Yes	Pathogen	Other_Gram_positive	Other
col_intest	Collinsella intestinalis	NULL	NULL	NULL	gp	Y	Yes	Pathogen	Other_Commensal	Commensal
col_sp	Collinsella species	NULL	NULL	NULL	gp	NULL	Yes	Pathogen	Other_Gram_positive	Other
coma_acidovorans	Comamonas (Pseudomonas) acidovorans	NULL	NULL	NULL	gn	NULL	Yes	Pathogen	Environ_gram_negative_bacteria	Other
coma_sp	Comamonas species	NULL	NULL	NULL	gn	NULL	Yes	Pathogen	Other_Gram_negative	Other
coma_testo	Comamonas testosteroni	Comamonas testosteroni	NULL	NULL	gn	NULL	Yes	Pathogen	Other_Gram_negative	Other
copro_cat	Coprobacillus cateniformis	NULL	NULL	NULL	gp	NULL	Yes	Pathogen	Other_Gram_positive	Other
cor_a4	Corynebacterium Group A-4	NULL	NULL	NULL	gp	Y	Yes	Pathogen	Other_Commensal	Commensal
cor_aferm	Corynebacterium afermentans	Corynebacterium afermentans	Corynebacterium afermentans	NULL	gp	Y	Yes	Pathogen	Other_Commensal	Commensal
cor_aferm_aferm	Corynebacterium afermentans subsp afermentans	NULL	NULL	NULL	gp	Y	Yes	Pathogen	Other_Commensal	Commensal
cor_amycolatum	Corynebacterium amycolatum (CDC Coryneform Group F-2)	NULL	NULL	NULL	gp	Y	Yes	Pathogen	Other_Commensal	Commensal
cor_appe	Corynebacterium appendicis	Corynebacterium appendicis	Corynebacterium appendicis	NULL	gp	Y	Yes	Pathogen	Other_Commensal	Commensal
cor_arg	Corynebacterium argentoratense	Corynebacterium argentoratense	Corynebacterium argentoratense	NULL	gp	Y	Yes	Pathogen	Other_Commensal	Commensal
cor_aur	Corynebacterium aurimucosum	Corynebacterium aurimucosum	Corynebacterium aurimucosum	NULL	gp	Y	Yes	Pathogen	Other_Commensal	Commensal
cor_auris	Corynebacterium auris (CDC Coryneform Group ANF-1)	Corynebacterium auris	Corynebacterium auris	NULL	gp	Y	Yes	Pathogen	Other_Commensal	Commensal
cor_con	CORYNEBACTERIUM CONFUSUM	Corynebacterium confusum	Corynebacterium confusum	NULL	gp	Y	Yes	Pathogen	Other_Commensal	Commensal
cor_coy	Corynebacterium coyleae	NULL	NULL	NULL	gp	Y	Yes	Pathogen	Other_Commensal	Commensal
cor_dipth	Corynebacterium diptheriae	NULL	NULL	NULL	gp	Y	Yes	Pathogen	Other_Commensal	Commensal
cor_g	Corynebacterium Group G	CDC Corynebacterium group G-2	NULL	NULL	gp	Y	Yes	Pathogen	Other_Commensal	Commensal
cor_gen	Corynebacterium genitalium	Corynebacterium genitalium	Corynebacterium genitalium	NULL	gp	Y	Yes	Pathogen	Other_Commensal	Commensal
cor_gluc	Corynebacterium glucuronolyticum (Coryn. seminal)	Corynebacterium glucuronolyticum	Corynebacterium glucuronolyticum	NULL	gp	Y	Yes	Pathogen	Other_Commensal	Commensal
cor_imitans	Corynebacterium imitans	Corynebacterium imitans	Corynebacterium imitans	NULL	gp	Y	Yes	Pathogen	Other_Commensal	Commensal
cor_jeik	Corynebacterium jeikeium (CDC Grp JK)	Corynebacterium jeikeium	Corynebacterium jeikeium	NULL	gp	Y	Yes	Pathogen	Other_Commensal	Commensal
cor_lipo	Corynebacterium lipophiloflavum	Corynebacterium lipophiloflavum	Corynebacterium lipophiloflavum	NULL	gp	Y	Yes	Pathogen	Other_Commensal	Commensal
cor_minut	Corynebacterium minutissimum	Corynebacterium minutissimum	Corynebacterium minutissimum	NULL	gp	Y	Yes	Pathogen	Other_Commensal	Commensal
cor_muc	Corynebacterium mucifaciens	Corynebacterium mucifaciens	Corynebacterium mucifaciens	NULL	gp	Y	Yes	Pathogen	Other_Commensal	Commensal
cor_pil	Corynebacterium pilbarense	NULL	NULL	NULL	gp	Y	Yes	Pathogen	Other_Commensal	Commensal
cor_prop	Corynebacterium propinquum (CDC Coryneform Gp ANF-3)	Corynebacterium propinquum	Corynebacterium propinquum	NULL	gp	Y	Yes	Pathogen	Other_Commensal	Commensal
cor_pseudodiph	Corynebacterium pseudodiphtherticum	NULL	NULL	NULL	gp	Y	Yes	Pathogen	Other_Commensal	Commensal
cor_sing	Corynebacterium singulare	Corynebacterium singulare	Corynebacterium singulare	NULL	gp	Y	Yes	Pathogen	Other_Commensal	Commensal
cor_sp	Corynebacterium species, NOS	Corynebacterium	Corynebacterium	NULL	gp	Y	Yes	Pathogen	Other_Commensal	Commensal
cor_striatum	Corynebacterium striatum	Corynebacterium striatum	Corynebacterium striatum	NULL	gp	Y	Yes	Pathogen	Other_Commensal	Commensal
cor_tuber	Corynebacterium tuberculostearicum	Corynebacterium tuberculostearicum	Corynebacterium tuberculostearicum	NULL	gp	Y	Yes	Pathogen	Other_Commensal	Commensal
cor_ulcerans	Corynebacterium ulcerans	Corynebacterium ulcerans	Corynebacterium ulcerans	NULL	gp	Y	Yes	Pathogen	Other_Commensal	Commensal
cor_urea	Corynebacterium (CDC Coryneform Gp D-2) urealyticum	Corynebacterium urealyticum	Corynebacterium urealyticum	NULL	gp	Y	Yes	Pathogen	Other_Commensal	Commensal
cron_tur	Cronobacter turicensis	Cronobacter turicensis	NULL	NULL	gn	NULL	Yes	Pathogen	Other_Gram_negative	Other
cru_ignavus	Cruoricaptor ignavus	NULL	NULL	NULL	gn	NULL	Yes	Pathogen	Other_Gram_negative	Other
crypt_albidus	Cryptococcus albidus	Cryptococcus albidus	NULL	NULL	yeast	NULL	NO	Pathogen	NULL	Other
crypt_lau	Cryptococcus laurentii	Cryptococcus laurentii	NULL	NULL	yeast	NULL	NO	Pathogen	NULL	Other
crypt_neoformans	Cryptococcus neoformans	Cryptococcus neoformans	NULL	NULL	fungi	NULL	NO	NULL	NULL	Other
crypt_sp	Cryptococcus species/antigen	NULL	NULL	NULL	yeast	NULL	NO	Pathogen	NULL	Other
cup_metal	Cupriavidus metallidurans	Cupriavidus metallidurans	NULL	NULL	gn	NULL	Yes	Pathogen	Other_Gram_negative	Other
curt_sp	Curtobacterium species	NULL	NULL	NULL	gp	NULL	Yes	Pathogen	Other_Gram_positive	Other
curv_sp	Curvularia species	NULL	NULL	NULL	fungi	NULL	NO	NULL	NULL	Other
del_acid	DELFTIA (Comamonas) (Pseudomonas) ACIDOVORANS	Delftia acidovorans	NULL	NULL	gn	NULL	Yes	Pathogen	Environ_gram_negative_bacteria	Other
dermabacter_hom	Dermabacter hominis	Dermabacter hominis	Dermabacter hominis	NULL	gp	Y	Yes	Pathogen	Other_Commensal	Commensal
dermabacter_sp	Dermabacter species	NULL	Dermabacter	NULL	gp	Y	Yes	Pathogen	Other_Commensal	Commensal
dermacoc_nish	Dermacoccus (Micrococcus) nishinomiyaensis	Dermacoccus nishionmiyeaensis	Dermacoccus nishinomiyaensis	NULL	gp	Y	Yes	Pathogen	Other_Commensal	Commensal
dermacoc_sp	Dermacoccus species	Dermacoccus	Dermacoccus	NULL	gp	Y	Yes	Pathogen	Other_Commensal	Commensal
dermatop_cong	Dermatophilus congolensis	Dermatophilus congolensis	NULL	NULL	gp	NULL	Yes	Pathogen	Other_Gram_positive	Other
desulf_desu	Desulfovibrio desulfuricans	Desulfovibrio desulfuricans	NULL	NULL	gn	NULL	Yes	Pathogen	Other_Gram_negative	Other
desulf_fairfield	Desulfovibrio fairfieldensis	NULL	NULL	NULL	gn	NULL	Yes	Pathogen	Other_Gram_negative	Other
desulf_sp	Desulfovibrio species	NULL	NULL	NULL	gn	NULL	Yes	Pathogen	Other_Gram_negative	Other
dia_micra	Dialister micraerophilus	Dialister micraerophilus	NULL	NULL	gn	NULL	Yes	Pathogen	Other_Gram_negative	Other
dia_pneumo	Dialister (Bacteroides) pneumosintes	Bacteroides pneumosintes	NULL	NULL	gn	NULL	Yes	Pathogen	Other_Gram_negative	Other
dia_sp	Dialister species	NULL	NULL	NULL	gn	NULL	Yes	Pathogen	Other_Gram_negative	Other
diet_cin	Dietzia cinnamea	NULL	NULL	NULL	gp	NULL	Yes	Pathogen	Other_Gram_positive	Other
diet_sp	Dietzia species	NULL	NULL	NULL	gp	NULL	Yes	Pathogen	Other_Gram_positive	Other
dip	Diphtheroids	Diphtheroids	Diphtheroids	NULL	gp	Y	Yes	Pathogen	Other_Commensal	Commensal
dol_pigrum	Dolosigranulum pigrum	Dolosigranulum pigrum	NULL	NULL	gp	NULL	Yes	Pathogen	Other_Gram_positive	Other
e_alb	Escherichia albertii	Escherichia albertii	NULL	NULL	gn	NULL	Yes	Pathogen	Enterobacteriaceae	Other
e_coli	Escherichia coli	Escherichia coli	NULL	NULL	gn	NULL	Yes	Pathogen	Enterobacteriaceae	HOB_pathogen
e_ferg	Escherichia fergusonii	Escherichia fergusonii	NULL	NULL	gn	NULL	Yes	Pathogen	Enterobacteriaceae	Other
e_herm	Escherichia hermannii	Escherichia hermannii	NULL	NULL	gn	NULL	Yes	Pathogen	Enterobacteriaceae	Other
e_sp	Escherichia species	NULL	NULL	NULL	gn	NULL	Yes	Pathogen	Enterobacteriaceae	Other
e_vuln	Escherichia vulneris	Escherichia vulneris	NULL	NULL	gn	NULL	Yes	Pathogen	Enterobacteriaceae	Other
edwardsiella_tarda	Edwardsiella tarda	Edwardsiella tarda	NULL	NULL	gn	NULL	Yes	Pathogen	Other_Gram_negative	Other
egg_len	Eggerthella lenta	Eggerthella lenta	NULL	NULL	gp	NULL	Yes	Pathogen	Other_Gram_positive	Other
egg_sp	Eggerthella species	NULL	NULL	NULL	gp	NULL	Yes	Pathogen	Other_Gram_positive	Other
eik_corr	Eikenella corrodens	Eikenella corrodens	NULL	NULL	gn	NULL	Yes	Pathogen	Other_Gram_negative	Other
eik_sp	Eikenella species	NULL	NULL	NULL	gn	NULL	Yes	Pathogen	Other_Gram_negative	Other
eliz_anop	Elizabethkingia anophelis	NULL	NULL	NULL	gn	NULL	Yes	Pathogen	Other_Gram_negative	Other
eliz_miri	Elizabethkingia (Chryseobacterium) miricola	NULL	NULL	NULL	gn	NULL	Yes	Pathogen	Other_Gram_negative	Other
eliz_species	Elizabethkingia species	NULL	NULL	NULL	gn	NULL	Yes	Pathogen	Other_Gram_negative	Other
empedo_brevis	Empedobacter (Flavobacterium) brevis	NULL	NULL	NULL	gn	NULL	Yes	Pathogen	Other_Gram_negative	Other
entamoeba_coli	Entamoeba coli	Entamoeba coli	NULL	NULL	other	NULL	NO	NULL	NULL	Other
entb_aer	Enterobacter aerogenes	Enterobacter aerogenes	NULL	NULL	gn	NULL	Yes	Pathogen	Enterobacteriaceae	HOB_pathogen
entb_aminigenus	Lelliottia (Enterobacter) amnigenus	Enterobacter amnigenus	NULL	NULL	gn	NULL	Yes	Pathogen	Enterobacteriaceae	Other
entb_asb	Enterobacter asburiae	Enterobacter asburiae	NULL	NULL	gn	NULL	Yes	Pathogen	Enterobacteriaceae	Other
entb_cancero	Enterobacter cancerogenus	Enterobacter cancerogenus	NULL	NULL	gn	NULL	Yes	Pathogen	Enterobacteriaceae	Other
entb_cloac	Enterobacter cloacae	Enterobacter cloacae	NULL	NULL	gn	NULL	Yes	Pathogen	Enterobacteriaceae	HOB_pathogen
entb_gergoviae	Enterobacter gergoviae	Enterobacter gergoviae	NULL	NULL	gn	NULL	Yes	Pathogen	Enterobacteriaceae	Other
entb_intermed	Enterobacter (Kluyvera) intermedius	Enterobacter intermedius	NULL	NULL	gn	NULL	Yes	Pathogen	Enterobacteriaceae	Other
entb_sak	Enterobacter sakazakii	Enterobacter sakazakii	NULL	NULL	gn	NULL	Yes	Pathogen	Enterobacteriaceae	Other
entb_sp	Enterobacter species	Enterobacter	NULL	NULL	gn	NULL	Yes	Pathogen	Enterobacteriaceae	Other
entc_asini	Enterococcus asini	Enterococcus asini	NULL	NULL	gp	NULL	Yes	Pathogen	Enterococcus_spp	Other
entc_av	Enterococcus avium	Enterococcus avium	NULL	NULL	gp	NULL	Yes	Pathogen	Enterococcus_spp	Other
entc_cass	Enterococcus casseliflavus	Enterococcus casseliflavus	NULL	NULL	gp	NULL	Yes	Pathogen	Enterococcus_spp	Other
entc_cec	Enterococcus cecorum	Enterococcus cecorum	NULL	NULL	gp	NULL	Yes	Pathogen	Enterococcus_spp	Other
entc_dur	Enterococcus durans	Enterococcus durans	NULL	NULL	gp	NULL	Yes	Pathogen	Enterococcus_spp	Other
entc_dur_hirae	Enterococcus durans subspecies hirae	NULL	NULL	NULL	gp	NULL	Yes	Pathogen	Enterococcus_spp	Other
entc_faec	Enterococcus faecium	Enterococcus faecium	NULL	NULL	gp	NULL	Yes	Pathogen	Enterococcus_spp	HOB_pathogen
entc_faecal	Enterococcus faecalis	Enterococcus faecalis	NULL	NULL	gp	NULL	Yes	Pathogen	Enterococcus_spp	HOB_pathogen
entc_gal	Enterococcus gallinarum	Enterococcus gallinarum	NULL	NULL	gp	NULL	Yes	Pathogen	Enterococcus_spp	Other
entc_hirae	Enterococcus hirae	Enterococcus hirae	NULL	NULL	gp	NULL	Yes	Pathogen	Enterococcus_spp	Other
entc_not_d	Enterococcus -not group d, NOS	NULL	NULL	NULL	gp	NULL	Yes	Pathogen	Enterococcus_spp	Other
entc_raff	Enterococcus raffinosus	Enterococcus raffinosus	NULL	NULL	gp	NULL	Yes	Pathogen	Enterococcus_spp	Other
entc_sacch	Enterococcus saccharolyticus	Enterococcus saccharolyticus	NULL	NULL	gp	NULL	Yes	Pathogen	Enterococcus_spp	Other
entc_sp	Enterococcus species	Enterococcus	NULL	NULL	gp	NULL	Yes	Pathogen	Enterococcus_spp	HOB_pathogen
entc_thai	Enterococcus thailandicus	NULL	NULL	NULL	gp	NULL	Yes	Pathogen	Enterococcus_spp	Other
enterobacteriaceae_nos	Enterobacteriaceae, NOS	NULL	NULL	NULL	gn	NULL	Yes	Pathogen	Enterobacteriaceae	Other
erys_rhusio	Erysipelothrix rhusiopathiae	Erysipelothrix rhusiopathiae	NULL	NULL	gp	NULL	Yes	Pathogen	Other_Gram_positive	Other
eub_aero	Collinsella (Eubacterium) aerofaciens	Eubacterium aerofaciens	NULL	NULL	gp	NULL	Yes	Pathogen	Other_Gram_positive	Other
eub_lentum	Eggerthella lenta (Eubacterium lentum)	Eubacterium lentum	NULL	NULL	gp	NULL	Yes	Pathogen	Other_Gram_positive	Other
eub_lim	Eubacterium limosum	Eubacterium limosum	NULL	NULL	gp	NULL	Yes	Pathogen	Other_Gram_positive	Other
eub_sp	Eubacterium species	NULL	NULL	NULL	gp	NULL	Yes	Pathogen	Other_Gram_positive	Other
ewing_amer	Ewingella americana	Ewingella americana	NULL	NULL	gn	NULL	Yes	Pathogen	Other_Gram_negative	Other
exiguo_ace	Exiguobacterium (Brevibacterium) acetylicum	NULL	Exiguobacterium acetylicum	NULL	gp	Y	Yes	Pathogen	Other_Commensal	Commensal
exiguo_sp	Exiguobacterium species	NULL	Exiguobacterium	NULL	gp	Y	Yes	Pathogen	Other_Commensal	Commensal
ezak_peru	Ezakiella peruensis	NULL	NULL	NULL	gp	NULL	Yes	Pathogen	Other_Gram_positive	Other
fack_hominis	Facklamia hominis	Facklamia hominis	NULL	NULL	gp	NULL	Yes	Pathogen	Other_Gram_positive	Other
fack_igna	Facklamia ignava	Facklamia ignava	NULL	NULL	gp	NULL	Yes	Pathogen	Other_Gram_positive	Other
fack_lang	Facklamia languida	Facklamia languida	NULL	NULL	gp	NULL	Yes	Pathogen	Other_Gram_positive	Other
fack_sp	Facklamia species	NULL	NULL	NULL	gp	NULL	Yes	Pathogen	Other_Gram_positive	Other
ficti_arsen	Fictibacillus (Bacillus) arsenicus	NULL	NULL	NULL	gp	NULL	Yes	Pathogen	Other_Gram_positive	Other
flav_odor	Myroides (Flavobacterium) odoratum	Flavobacterium odoratum	NULL	NULL	gn	NULL	Yes	Pathogen	Other_Gram_negative	Other
flavob_sp	Flavobacterium species	Flavimonas spp.	NULL	NULL	gn	NULL	Yes	Pathogen	Other_Gram_negative	Other
fran_tul	Franciella tularensis	NULL	NULL	NULL	gn	NULL	Yes	Pathogen	Other_Gram_negative	Other
fran_tul_igg	Francisella tularensis Ab/IgG/Total/NOS	NULL	NULL	NULL	gn	NULL	Yes	Pathogen	Other_Gram_negative	Other
fusarium_sp	Fusarium species	Fusarium	NULL	NULL	fungi	NULL	NO	NULL	NULL	Other
fuso_mort	Fusobacterium mortiferum	Fusobacterium mortiferum	NULL	NULL	gn	NULL	Yes	Pathogen	Other_Gram_negative	Other
fuso_nav	Fusobacterium naviforme	Fusobacterium naviforme	NULL	NULL	gn	NULL	Yes	Pathogen	Other_Gram_negative	Other
fuso_nec	Fusobacterium necrophorum	Fusobacterium necrophorum	NULL	NULL	gn	NULL	Yes	Pathogen	Other_Gram_negative	Other
fuso_nucleatum	Fusobacterium nucleatum	Fusobacterium nucleatum	NULL	NULL	gn	NULL	Yes	Pathogen	Other_Gram_negative	Other
fuso_peri	Fusobacterium periodonticum	Fusobacterium periodonticum	NULL	NULL	gn	NULL	Yes	Pathogen	Other_Gram_negative	Other
fuso_sp	Fusobacterium species	Fusobacterium	NULL	NULL	gn	NULL	Yes	Pathogen	Other_Gram_negative	Other
fuso_var	Fusobacterium varium	Fusobacterium varium	NULL	NULL	gn	NULL	Yes	Pathogen	Other_Gram_negative	Other
gard_sp	Gardnerella species	NULL	NULL	NULL	gn	NULL	Yes	Pathogen	Other_Gram_negative	Other
gard_vag	Gardnerella vaginalis	Gardnerella vaginalis	NULL	NULL	gn	NULL	Yes	Pathogen	Other_Gram_negative	Other
gem_berg	Gemella bergeri	NULL	NULL	NULL	gp	NULL	Yes	Pathogen	Other_Gram_positive	Other
gem_haem	Gemella haemolysans	Gemella haemolysans	NULL	NULL	gp	NULL	Yes	Pathogen	Other_Gram_positive	Other
gem_mor	Gemmella (Streptococcus) morbillorum	Gemella morbillorum	NULL	NULL	gp	NULL	Yes	Pathogen	Other_Gram_positive	Other
gem_san	Gemella sanguinis	Gemella sanguinis	NULL	NULL	gp	NULL	Yes	Pathogen	Other_Gram_positive	Other
gem_sp	Gemella species	Gemella	NULL	NULL	gp	NULL	Yes	Pathogen	Other_Gram_positive	Other
gene_det	Gene Detection	NULL	NULL	NULL		NULL	NO	Gene_detection	NULL	Other
geotrichum_sp	Geotrichum species	NULL	NULL	NULL	fungi	NULL	NO	NULL	NULL	Other
glob_sang	Globicatella sanguis	NULL	NULL	NULL	gp	NULL	Yes	Pathogen	Other_Gram_positive	Other
glob_sp	Globicatella species	NULL	NULL	NULL	gp	NULL	Yes	Pathogen	Other_Gram_positive	Other
glob_sulf	Globicatella sulfidifaciens	Globicatella sulfidifaciens	NULL	NULL	gp	NULL	Yes	Pathogen	Other_Gram_positive	Other
gnc	Gram-negative coccus	Gram-negative coccus	NULL	NULL	gn	NULL	Yes	Gram_stain	Other_Gram_negative	Other
gnc_ana	Gram-negative coccus (anaerobic)	NULL	NULL	NULL	gn	NULL	Yes	Gram_stain	Other_Gram_negative	Other
gncb	Gram-negative coccobacillus	Gram-negative coccobacillus	NULL	NULL	gn	NULL	Yes	Gram_stain	Other_Gram_negative	Other
gncb_ana	Gram negative coccobacillus (anaerobic)	NULL	NULL	NULL	gn	NULL	Yes	Pathogen	Other_Gram_negative	Other
gndc	Gram-negative diplococcus	Gram-negative diplococcus	NULL	NULL	gn	NULL	Yes	Gram_stain	Other_Gram_negative	Other
gnr	Gram-negative bacillus/rod	NULL	NULL	NULL	gn	NULL	Yes	Gram_stain	Other_Gram_negative	Other
gnr_ana	Gram-negative bacillus (anaerobic)	Anaerobic Gram-negative bacillus	NULL	NULL	gn	NULL	Yes	Gram_stain	Other_Gram_negative	Other
gnrf	Gram-negative bacillus /rod (Fermentative)	NULL	NULL	NULL	gn	NULL	Yes	Gram_stain	Other_Gram_negative	Other
gnrnf	Gram-negative bacillus /rod (Non-fermentative)	NULL	NULL	NULL	gn	NULL	Yes	Gram_stain	Other_Gram_negative	Other
gord_aic	Gordona (Rhodococcus) aichiensis	NULL	NULL	NULL	gn	NULL	Yes	Pathogen	Other_Gram_negative	Other
gord_bronch	Gordonia (Gordona) (Rhodococcus) bronchialis	NULL	Gordonia bronchialis	NULL	gp	Y	Yes	Pathogen	Other_Commensal	Commensal
gord_polyi	Gordonia polyisoprenivorans	Gordonia polyisoprenivorans	Gordonia polyisoprenivorans	NULL	gp	Y	Yes	Pathogen	Other_Commensal	Commensal
gord_sp	Gordona species	NULL	NULL	NULL	gp	NULL	Yes	Pathogen	Other_Gram_positive	Other
gord_terrae	Gordona terrae	NULL	NULL	NULL	gn	NULL	Yes	Pathogen	Other_Gram_negative	Other
gpc	Gram-positive coccus	Gram-positive coccus	NULL	NULL	gp	NULL	Yes	Gram_stain	Other_Gram_positive	Other
gpc_ana	Gram-positive coccus (anaerobic)	NULL	NULL	NULL	gp	NULL	Yes	Gram_stain	Other_Gram_positive	Other
gpcb	Gram-positive coccobacillus	Gram-positive coccobacillus	NULL	NULL	gp	NULL	Yes	Gram_stain	Other_Gram_positive	Other
gpcb_ana	Gram positive coccobacillus (anerobic)	NULL	NULL	NULL	gp	NULL	Yes	Pathogen	Other_Gram_positive	Other
gpdc	Gram-positive diplococcus	Gram-positive diplococcus	NULL	NULL	gp	NULL	Yes	Gram_stain	Other_Gram_positive	Other
gpr	Gram-positive bacillus/rod	NULL	NULL	NULL	gp	NULL	Yes	Gram_stain	Other_Gram_positive	Other
gpr_ana	Gram-positive bacillus (anaerobic)	NULL	NULL	NULL	gp	NULL	Yes	Gram_stain	Other_Gram_positive	Other
gran_adia	Granulicatella adiacens (Abiotrophia adiacens)	Granulicatella adiacens	NULL	NULL	gp	NULL	Yes	Pathogen	Other_Gram_positive	Other
gran_elegans	Granulicatella elegans (Abiotrophia elegans)	NULL	NULL	NULL	gn	NULL	Yes	Pathogen	Other_Gram_negative	Other
gran_sp	Granulicatella species	Granulicatella	NULL	NULL	gp	NULL	Yes	Pathogen	Other_Gram_positive	Other
gvcb	Gram-variable coccobacillus	Gram-variable coccobacillus	NULL	NULL	gv	NULL	Yes	Gram_variable	NULL	Other
gvr	Gram-variable bacillus/rod	NULL	NULL	NULL	gv	NULL	Yes	Gram_variable	NULL	Other
h_aegtptius	Haemophilus aegyptius	Haemophilus aegyptius	NULL	NULL	gn	NULL	Yes	Pathogen	Other_Gram_negative	Other
h_aphrophilus	Aggregatibacter (Haemophilus) aphrophilus	Haemophilus aphrophilus	NULL	NULL	gn	NULL	Yes	Pathogen	Other_Gram_negative	Other
h_flu	Haemophilus influenzae	Haemophilus influenzae	NULL	NULL	gn	NULL	Yes	Pathogen	Other_Gram_negative	Other
h_hemolyticus	Haemophilus haemolyticus	Haemophilus haemolyticus	NULL	NULL	gn	NULL	Yes	Pathogen	Other_Gram_negative	Other
h_paraflu	Haemophilus parainfluenza	Haemophilus parinfluenzae	NULL	NULL	gn	NULL	Yes	Pathogen	Other_Gram_negative	Other
h_segnis	Aggregatibacter (Haemophilus) segnis	NULL	NULL	NULL	gn	NULL	Yes	Pathogen	Other_Gram_negative	Other
h_sp	Haemophilus species, not influenzae	NULL	NULL	NULL	gn	NULL	Yes	Pathogen	Other_Gram_negative	Other
haf_alv	Hafnia alvei	Hafnia alvei	NULL	NULL	gn	NULL	Yes	Pathogen	Other_Gram_negative	Other
helco_kunzii	Helcococcus kunzii	Helcococcus kunzii	NULL	NULL	gp	NULL	Yes	Pathogen	Other_Gram_positive	Other
helco_sp	Helcococcus species	NULL	NULL	NULL	gp	NULL	Yes	Pathogen	Other_Gram_positive	Other
helco_suec	Helcococcus sueciensis	Helcococcus sueciensis	NULL	NULL	gp	NULL	Yes	Pathogen	Other_Gram_positive	Other
helcob_mass	Helcobacillus massiliensis	NULL	Bacillus massiliensis	NULL	gp	Y	Yes	Pathogen	Other_Commensal	Commensal
her_vir1	Herpes simplex 1	NULL	NULL	NULL	virus	NULL	NO	Pathogen	NULL	Other
her_vir2	Herpes simplex 2	NULL	NULL	NULL	virus	NULL	NO	Pathogen	NULL	Other
hist_caps	Histoplasma capsulatum	Histoplasma capsulatum	NULL	NULL	fungi	NULL	NO	NULL	NULL	Other
hiv_vir_nos	HIV Virus AB, NOS	NULL	NULL	NULL	virus	NULL	NO	Pathogen	NULL	Other
hiv_vir1	HIV 1 Virus AB	NULL	NULL	NULL	virus	NULL	NO	Pathogen	NULL	Other
hiv_vir1_nonpcr	HIV 1 Virus PCR/RNA/Viral Load (Non-interpreted)	NULL	NULL	NULL	virus	NULL	NO	Pathogen	NULL	Other
hiv_vir1_pcr	HIV 1 Virus PCR/RNA/Viral Load	NULL	NULL	NULL	virus	NULL	NO	Pathogen	NULL	Other
hold_sp	Holdemania species	NULL	NULL	NULL	gp	NULL	Yes	Pathogen	Other_Gram_positive	Other
hormonema_dem	Hormonema dematioides	NULL	NULL	NULL	yeast	NULL	NO	Pathogen	NULL	Other
ignatz_ure	Ignatzschineria ureiclastica	NULL	NULL	NULL	gn	NULL	Yes	Pathogen	Other_Gram_negative	Other
janibac_indi	Janibacter indicus	NULL	NULL	NULL	gp	NULL	Yes	Pathogen	Other_Gram_positive	Other
jeot_sp	Jeotgalicoccus species	NULL	NULL	NULL	gp	NULL	Yes	Pathogen	Other_Gram_positive	Other
king_den	Kingella denitrificans	Kingella denitrificans	NULL	NULL	gn	NULL	Yes	Pathogen	Other_Gram_negative	Other
king_king	Kingella kingae	Kingella kingae	NULL	NULL	gn	NULL	Yes	Pathogen	Other_Gram_negative	Other
kleb_ent	Klebsiella - enterobacter	NULL	NULL	NULL	gn	NULL	Yes	Pathogen	Enterobacteriaceae	Other
kleb_ent_serr	Klebsiella-enterobacter-serratia group	NULL	NULL	NULL	gn	NULL	Yes	Pathogen	Environ_gram_negative_bacteria	Other
kleb_oxy	Klebsiella oxytoca	Klebsiella oxytoca	NULL	NULL	gn	NULL	Yes	Pathogen	Enterobacteriaceae	HOB_pathogen
kleb_ozaenae	Klebsiella ozaenae	Klebsiella ozaenae	NULL	NULL	gn	NULL	Yes	Pathogen	Enterobacteriaceae	Other
kleb_planticola	Raoultella (Klebsiella) planticola (Pneum sp 2)	Raoultella planticola	NULL	NULL	gn	NULL	Yes	Pathogen	Enterobacteriaceae	Other
kleb_pne	Klebsiella pneumoniae	Klebsiella pneumoniae	NULL	NULL	gn	NULL	Yes	Pathogen	Enterobacteriaceae	HOB_pathogen
kleb_rhinoscl	Klebsiella rhinoscleromatis	Klebsiella rhinoscleromatis	NULL	NULL	gn	NULL	Yes	Pathogen	Enterobacteriaceae	Other
kleb_sp	Klebsiella species	Klebsiella	NULL	NULL	gn	NULL	Yes	Pathogen	Enterobacteriaceae	Other
kleb_variic	Klebsiella variicola	Klebsiella variicola	NULL	NULL	gn	NULL	Yes	Pathogen	Enterobacteriaceae	Other
klu_asc	Kluyvera ascorbata	Kluyvera ascorbata	NULL	NULL	gn	NULL	Yes	Pathogen	Other_Gram_negative	Other
klu_cryo	Kluyvera cryocrescens	Kluyvera cryocrescens	NULL	NULL	gn	NULL	Yes	Pathogen	Other_Gram_negative	Other
kocuria_kris	Kocuria (Micrococcus) kristinae	Kocuria kristinae	Kocuria kristinae	NULL	gp	Y	Yes	Pathogen	Other_Commensal	Commensal
kocuria_marina	Kocuria (Micrococcus) marina	NULL	NULL	NULL	gp	NULL	Yes	Pathogen	Other_Gram_positive	Other
kocuria_rhiz	Kocuria rhizophila	NULL	NULL	NULL	gp	NULL	Yes	Pathogen	Other_Gram_positive	Other
kocuria_ros	Kocuria (Micrococcus) rosea	Kocuria rosea	Kocuria rosea	NULL	gp	Y	Yes	Pathogen	Other_Commensal	Commensal
kocuria_sp	Kocuria species	Kocuria	Kocuria	NULL	gp	Y	Yes	Pathogen	Other_Commensal	Commensal
kocuria_var	Kocuria (Micrococcus) varians	Kocuria varians	Kocuria varians	NULL	gp	Y	Yes	Pathogen	Other_Commensal	Commensal
krop_ebur	Kroppenstedtia eburnea	Kroppenstedtia eburnea	NULL	NULL	gp	NULL	Yes	Pathogen	Other_Gram_positive	Other
kyto_sp	Kytococcus species	Kytococcus	Kytococcus	NULL	gp	Y	Yes	Pathogen	Other_Commensal	Commensal
lachno_sp	Lachnoanaerobaculum species	NULL	NULL	NULL	gp	NULL	Yes	Pathogen	Other_Gram_positive	Other
lactob_acid	Lactobacillus acidophilus	Lactobacillus acidophilus	NULL	NULL	gp	NULL	Yes	Pathogen	Other_Gram_positive	Other
lactob_casei	Lactobacillus casei	Lactobacillus casei	NULL	NULL	gp	NULL	Yes	Pathogen	Other_Gram_positive	Other
lactob_caten	Eggerthia (Lactobacillus catenaforme) catenaformis	Lactobacillus catenaforme	NULL	NULL	gp	NULL	Yes	Pathogen	Other_Gram_positive	Other
lactob_crisp	Lactobacillus crispatus	Lactobacillus crispatus	NULL	NULL	gp	NULL	Yes	Pathogen	Other_Gram_positive	Other
lactob_delbru	Lactobacillus delbrueckii	Lactobacillus delbrueckii	NULL	NULL	gp	NULL	Yes	Pathogen	Other_Gram_positive	Other
lactob_ferm	Lactobacillus fermentum	Lactobacillus fermentum	NULL	NULL	gp	NULL	Yes	Pathogen	Other_Gram_positive	Other
Lactob_gasseri	Lactobacillus gasseri	Lactobacillus gasseri	NULL	NULL	gp	NULL	Yes	Pathogen	Other_Gram_positive	Other
lactob_jen	Lactobacillus jensenii	Lactobacillus jensenii	NULL	NULL	gp	NULL	Yes	Pathogen	Other_Gram_positive	Other
lactob_paracasei_para	Lactobacillus paracasei subsp. paracasei	NULL	NULL	NULL	gp	NULL	Yes	Pathogen	Other_Gram_positive	Other
lactob_plant	Lactobacillus plantarum	Lactobacillus plantarum	NULL	NULL	gp	NULL	Yes	Pathogen	Other_Gram_positive	Other
lactob_rham	Lactobacillus rhamnosus	Lactobacillus rhamnosus	NULL	NULL	gp	NULL	Yes	Pathogen	Other_Gram_positive	Other
lactob_rimae	ATOPOBIUM (LACTOBACILLUS) RIMAE	Atopobium rimae	NULL	NULL	gp	NULL	Yes	Pathogen	Other_Gram_positive	Other
lactob_sp	Lactobacillus species	Lactobacillus	NULL	NULL	gp	NULL	Yes	Pathogen	Other_Gram_positive	Other
lactob_vagi	Lactobacillus vaginalis	Lactobacillus vaginalis	NULL	NULL	gp	NULL	Yes	Pathogen	Other_Gram_positive	Other
lactoc_garv	Lactococcus garvieae	Lactococcus garvieae	NULL	NULL	gp	NULL	Yes	Pathogen	Other_Gram_positive	Other
lactoc_lactis	Lactococcus lactis	Lactococcus lactis	NULL	NULL	gp	NULL	Yes	Pathogen	Other_Gram_positive	Other
lactoc_raff	Lactococcus raffinolactis	NULL	NULL	NULL	gp	NULL	Yes	Pathogen	Other_Gram_positive	Other
lactoc_sp	Lactococcus species	NULL	NULL	NULL	gp	NULL	Yes	Pathogen	Other_Gram_positive	Other
leclercia_adec	Leclercia adecarboxylata (Lecade) (CDC Enteric GP 41)	NULL	NULL	gn	gn	NULL	Yes	Pathogen	Other_Gram_negative	Other
leif_aquat	LEIFSONIA AQUATICA (Coryn. aquaticum)	NULL	Leifsonia aquatica	NULL	gp	Y	Yes	Pathogen	Other_Commensal	Commensal
leif_sp	Leifsonia species	NULL	Leifsonia aquatica	NULL	gp	Y	Yes	Pathogen	Other_Commensal	Commensal
leptotrichia_buccalis	Leptotrichia buccalis	Leptotrichia buccalis	NULL	NULL	gn	NULL	Yes	Pathogen	Other_Gram_negative	Other
leptotrichia_sp	Leptotrichia species	Leptotrichia	NULL	NULL	gn	NULL	Yes	Pathogen	Other_Gram_negative	Other
leptotrichia_trevi	Leptotrichia trevisanii	Leptotrichia trevisanii	NULL	NULL	gn	NULL	Yes	Pathogen	Other_Gram_negative	Other
leuc_cit	Leuconostoc citreum	Leuconostoc citreum	NULL	NULL	gp	NULL	Yes	Pathogen	Other_Gram_positive	Other
leuc_mesent	Leuconostoc mesenteroides	Leuconostoc mesenteroides	NULL	NULL	gp	NULL	Yes	Pathogen	Other_Gram_positive	Other
leuc_mesent_cremoris	Leuconostoc mesenteroides subsp, cremoris	NULL	NULL	NULL	gp	NULL	Yes	Pathogen	Other_Gram_positive	Other
leuc_pseud	Leuconostoc (Weissella) pseudomesenteroides	Leuconostoc pseudomesenteroides	NULL	NULL	gp	NULL	Yes	Pathogen	Other_Gram_positive	Other
leuc_sp	Leuconostoc species	Leuconostoc	NULL	NULL	gp	NULL	Yes	Pathogen	Other_Gram_positive	Other
list_mono	Listeria monocytogenes	Listeria monocytogenes	NULL	NULL	gp	NULL	Yes	Pathogen	Other_Gram_positive	Other
list_sp	Listeria species	NULL	NULL	NULL	gp	NULL	Yes	Pathogen	Other_Gram_positive	Other
mac_sp	Macrococcus species	Macrococcus	NULL	NULL	gp	NULL	Yes	Pathogen	Other_Gram_positive	Other
malassezia_pac	Malassezia (Pityrosporum canis) pachydermatis	Malassezia pachydermatis	NULL	NULL	fungi	NULL	NO	NULL	NULL	Other
malassezia_sp	Malassezia species	NULL	NULL	NULL	fungi	NULL	NO	NULL	NULL	Other
mass_suwon	Massilia (Naxibacter) suwonensis	NULL	NULL	NULL	gn	NULL	Yes	Pathogen	Other_Gram_negative	Other
mass_tiesh	Massilia tieshanensis	NULL	NULL	NULL	gn	NULL	Yes	Pathogen	Other_Gram_negative	Other
mass_timo	Massilia timonae	Massilia timonae	NULL	NULL	gn	NULL	Yes	Pathogen	Other_Gram_negative	Other
micro_arbor	Microbacterium arborescens	Microbacterium arborescens	Microbacterium arborescens	NULL	gp	Y	Yes	Pathogen	Other_Commensal	Commensal
micro_aurum	Microbacterium aurum	NULL	NULL	NULL	gp	NULL	Yes	Pathogen	Other_Gram_positive	Other
micro_foliorum	Microbacterium foliorum	NULL	NULL	NULL	gp	NULL	Yes	Pathogen	Other_Gram_positive	Other
micro_lacti	Microbacterium lacticum	Microbacterium lacticum	Microbacterium lacticum	NULL	gp	Y	Yes	Pathogen	Other_Commensal	Commensal
micro_oxydans	Microbacterium (Brevibacterium) oxydans	NULL	Microbacterium oxydans	NULL	gp	Y	Yes	Pathogen	Other_Commensal	Commensal
micro_para	Microbacterium paraoxydans	Microbacterium paraoxydans	Microbacterium paraoxydans	NULL	gp	Y	Yes	Pathogen	Other_Commensal	Commensal
micro_sp	Microbacterium species	NULL	Microbacterium	NULL	gp	Y	Yes	Pathogen	Other_Commensal	Commensal
micro_test	Microbacterium(Brevibacterium)(Curtobacterium)(Aureobacterium)testaceum	NULL	NULL	NULL	gp	NULL	Yes	Pathogen	Other_Gram_positive	Other
microc_lut	Micrococcus (Kocuria) luteus	Micrococcus luteus	Micrococcus luteus	NULL	gp	Y	Yes	Pathogen	Other_Commensal	Commensal
microc_lylae	Micrococcus lylae	Micrococcus lylae	Micrococcus lylae	NULL	gp	Y	Yes	Pathogen	Other_Commensal	Commensal
microc_sp	Micrococcus species	NULL	Micrococcus	NULL	gp	Y	Yes	Pathogen	Other_Commensal	Commensal
microc_terr	Micrococcus terreus	NULL	NULL	NULL	gp	NULL	Yes	Pathogen	Other_Gram_positive	Other
mobil_mul	Mobiluncus mulieris	Mobiluncus mulieris	NULL	NULL	gn	NULL	Yes	Pathogen	Other_Gram_negative	Other
mogi_sp	Mogibacterium species	NULL	NULL	NULL	gp	NULL	Yes	Pathogen	Other_Gram_positive	Other
mor_atlantae	Moraxella atlantae	Moraxella atlantae	NULL	NULL	gn	NULL	Yes	Pathogen	Other_Gram_negative	Other
mor_cat	Moraxella (Branhamella) catarrhalis	Moraxella catarrhalis	NULL	NULL	gn	NULL	Yes	Pathogen	Other_Gram_negative	Other
mor_lacu	Moraxella lacunata	Moraxella lacunata	NULL	NULL	gn	NULL	Yes	Pathogen	Other_Gram_negative	Other
mor_nonliq	Moraxella nonliquefaciens	Moraxella nonliquefaciens	NULL	NULL	gn	NULL	Yes	Pathogen	Other_Gram_negative	Other
mor_osloensis	Moraxella osloensis	Moraxella osloensis	NULL	NULL	gn	NULL	Yes	Pathogen	Other_Gram_negative	Other
mor_phenyl	Psychrobacter (Moraxella) phenylpyruvica	Moraxella phenylpyruvica	NULL	NULL	gn	NULL	Yes	Pathogen	Other_Gram_negative	Other
mor_sp	Moraxella species	NULL	NULL	NULL	gn	NULL	Yes	Pathogen	Other_Gram_negative	Other
morg_morg	Morganella morganii	Morganella morganii	NULL	NULL	gn	NULL	Yes	Pathogen	Other_Gram_negative	Other
morg_morg_sib	Morganella morganii spp sibonii	NULL	NULL	NULL	gn	NULL	Yes	Pathogen	Other_Gram_negative	Other
mucor_sp	Mucor species	NULL	NULL	NULL	fungi	NULL	NO	NULL	NULL	Other
murd_asacch	Murdochiella asaccharolytica	NULL	NULL	NULL	gp	NULL	Yes	Pathogen	Other_Gram_positive	Other
myc_abscessus	Mycobacterium abscessus	Mycobacterium abscessus	NULL	NULL	afb	NULL	NO	NULL	NULL	Other
myc_aurum_neo	Mycobacterium aurum / neoaurum	NULL	NULL	NULL	afb	NULL	NO	NULL	NULL	Other
myc_av _scr	Mycobacterium avium/intracellulare/scrofulaceum complex	NULL	NULL	NULL	afb	NULL	NO	NULL	NULL	Other
myc_av_c	Mycobacterium avium complex	Mycobacterium avium complex	NULL	NULL	afb	NULL	NO	NULL	NULL	Other
myc_chel	Mycobacterium chelonae	Mycobacterium chelonae ssp. chelonae	NULL	NULL	afb	NULL	NO	NULL	NULL	Other
myc_concep	Mycobacterium conceptionense	NULL	NULL	NULL	afb	NULL	NO	NULL	NULL	Other
myc_for	Mycobacterium fortuitum	Mycobacterium fortuitum	NULL	NULL	afb	NULL	NO	NULL	NULL	Other
myc_immunog	Mycobacterium immunogenum	Mycobacterium immunogenum	NULL	NULL	afb	NULL	NO	NULL	NULL	Other
myc_kansii	Mycobacterium kansasii	Mycobacterium kansasii	NULL	NULL	afb	NULL	NO	NULL	NULL	Other
myc_muco	Mycobacterium mucogenicum	Mycobacterium mucogenicum	NULL	NULL	afb	NULL	NO	NULL	NULL	Other
myc_peregrinum	Mycobacterium peregrinum	Mycobacterium peregrinum	NULL	NULL	afb	NULL	NO	NULL	NULL	Other
myc_sen	Mycobacterium senegalense	Mycobacterium senegalense	NULL	NULL	afb	NULL	NO	NULL	NULL	Other
myc_smeg	Mycobacterium smegmatis	Mycobacterium smegmatis	NULL	NULL	afb	NULL	NO	NULL	NULL	Other
myc_sp	Mycobacterium species	Mycoplasma	NULL	NULL	afb	NULL	NO	NULL	NULL	Other
myc_tb	Mycobacterium tuberculosis	Mycobacterium tuberculosis	NULL	NULL	afb	NULL	NO	NULL	NULL	Other
myc_tb_complex	Mycobacterium tuberculosis complex	Mycobacterium tuberculosis complex	NULL	NULL	afb	NULL	NO	NULL	NULL	Other
myc_tb_quant	Presumptive Mycobacterium tuberculosis (quantiferon gold positive)	NULL	NULL	NULL	AFB	NULL	NO	NULL	NULL	Other
mycelia_ster	Mycelia sterilia	NULL	NULL	NULL	fungi	NULL	NO	NULL	NULL	Other
myroides_injen	Myroides injenensis	NULL	NULL	NULL	gn	NULL	Yes	Pathogen	Other_Gram_negative	Other
myroides_odor	MYROIDES (ALCALIGENES) (FLAVOBACTERIUM) ODORANS	Myroides odoratus	NULL	NULL	gn	NULL	Yes	Pathogen	Other_Gram_negative	Other
myroides_sp	Myroides species	Myroides	NULL	NULL	gn	NULL	Yes	Pathogen	Other_Gram_negative	Other
neg_succ	Negativicoccus succinicivorans	NULL	NULL	NULL	gn	NULL	Yes	Pathogen	Other_Gram_negative	Other
nei_maca	Neisseria macacae	Neisseria macacae	NULL	NULL	gn	NULL	Yes	Pathogen	Other_Gram_negative	Other
neis_cin	Neisseria cinerea	NULL	NULL	NULL	gn	Y	Yes	Pathogen	Other_Commensal	Commensal
neis_elongatas	Neisseria elongata	Neisseria elongata	NULL	NULL	gn	NULL	Yes	Pathogen	Other_Gram_negative	Other
neis_gon	Neisseria gonorrheae	NULL	NULL	NULL	gn	NULL	Yes	Pathogen	Other_Gram_negative	Other
neis_men	Neisseria meningitidis, NOS	NULL	NULL	NULL	gn	NULL	Yes	Pathogen	Other_Gram_negative	Other
neis_men_b	Neisseria meningitidis Group B	NULL	NULL	NULL	gn	NULL	Yes	Pathogen	Other_Gram_negative	Other
neis_men_c	Neisseria meningitidis C	NULL	NULL	NULL	gn	NULL	Yes	Pathogen	Other_Gram_negative	Other
neis_men_y	Neisseria meningitidis Group Y	NULL	NULL	NULL	gn	NULL	Yes	Pathogen	Other_Gram_negative	Other
neis_mucosa	Neisseria mucosa	Neisseria mucosa	NULL	NULL	gn	NULL	Yes	Pathogen	Other_Gram_negative	Other
neis_sicca	Neisseria sicca	Neisseria sicca	NULL	NULL	gn	NULL	Yes	Pathogen	Other_Gram_negative	Other
neis_sp	Neisseria species, NOS	Neisseria	NULL	NULL	gn	NULL	Yes	Pathogen	Other_Gram_negative	Other
neis_subflava	Neisseria subflava	Neisseria subflava	NULL	NULL	gn	NULL	Yes	Pathogen	Other_Gram_negative	Other
nocardia_ast_c	Nocardia asteroides	Nocardia asteroides	NULL	NULL	gp	NULL	Yes	Pathogen	Other_Gram_positive	Other
nocardia_conc	Nocardia concava	NULL	NULL	NULL	gp	NULL	Yes	Pathogen	Other_Gram_positive	Other
nocardia_cyria	Nocardia cyriacigeorgica	Nocardia cyriacigeorgica	NULL	NULL	gp	NULL	Yes	Pathogen	Other_Gram_positive	Other
nocardia_farc	Nocardia farcinica	Nocardia farcinica	NULL	NULL	gp	NULL	Yes	Pathogen	Other_Gram_positive	Other
nocardia_kruc	Nocardia kruczakiae	Nocardia kruczakiae	NULL	NULL	gp	NULL	Yes	Pathogen	Other_Gram_positive	Other
nocardia_nova	Nocardia nova	Nocardia nova	NULL	NULL	gp	NULL	Yes	Pathogen	Other_Gram_positive	Other
nocardia_sp	Nocardia species	NULL	NULL	NULL	gp	NULL	Yes	Pathogen	Other_Gram_positive	Other
ochro_anth	Ochrobactrum (Ochrobacterium) anthropi (CDC Gp Vd)	Ochrobactrum anthropi	NULL	NULL	gn	NULL	Yes	Pathogen	Other_Gram_negative	Other
ochro_inter	Ochrobactrum intermedium	Ochrobactrum intermedium	NULL	NULL	gn	NULL	Yes	Pathogen	Other_Gram_negative	Other
ochro_sp	Ochrobactrum (Ochrobacterium) species	NULL	NULL	NULL	gn	NULL	Yes	Pathogen	Other_Gram_negative	Other
oerskova_sp	Oerskovia species (Xanthineolytica)	NULL	NULL	NULL	gp	NULL	Yes	Pathogen	Other_Gram_positive	Other
olig_sp	Oligella species	NULL	NULL	NULL	gn	NULL	Yes	Pathogen	Other_Gram_negative	Other
olig_urethralis	Oligella (Moraxella) urethralis	NULL	NULL	NULL	gn	NULL	Yes	Pathogen	Other_Gram_negative	Other
oscil_rumi	Oscillibacter ruminantium	NULL	NULL	NULL	gn	NULL	Yes	Pathogen	Other_Gram_negative	Other
paec_sp	Paecilomyces species	NULL	NULL	NULL	fungi	NULL	NO	NULL	NULL	Other
paen_alvei	Paenibacillus alvei	Paenibacillus alvei	Paenibacillus alvei	NULL	gp	Y	Yes	Pathogen	Other_Commensal	Commensal
paen_baren	Paenibacillus barengoltzii	NULL	NULL	NULL	gp	NULL	Yes	Pathogen	Other_Gram_positive	Other
paen_cin	Paenibacillus cineris	NULL	NULL	NULL	gn	NULL	Yes	Pathogen	Other_Gram_negative	Other
paen_durus	Paenibacillus (Clostridium) durus	NULL	NULL	NULL	gp	Y	Yes	Pathogen	Other_Commensal	Commensal
paen_lautus	Paenibacillus (Bacillus) lautus gp	NULL	NULL	NULL	gp	NULL	Yes	Pathogen	Other_Gram_positive	Other
paen_macerans	Paenibacillus (Bacillus) macerans	Paenibacillus macerans	Paenibacillus macerans	NULL	gn	Y	Yes	Pathogen	Other_Commensal	Commensal
paen_polymyxa	Paenibacillus (Bacillus) polymyxa	Paenibacillus polymyxa	Paenibacillus polymyxa	NULL	gp	Y	Yes	Pathogen	Other_Commensal	Commensal
paen_sp	Paenibacillus species	Paenibacillus spp.	Paenibacillus	NULL	gp	Y	Yes	Pathogen	Other_Commensal	Commensal
paen_urina	Paenibacillus urinalis	Paenibacillus urinalis	Paenibacillus urinalis	NULL	gn	Y	Yes	Pathogen	Other_Commensal	Commensal
paena_hom	Paenalcaligenes hominis	NULL	NULL	NULL	gn	NULL	Yes	Pathogen	Other_Gram_negative	Other
pand_pnome	Pandoraea pnomenusa	Pandoraea pnomenusa	NULL	NULL	gn	NULL	Yes	Pathogen	Other_Gram_negative	Other
pand_sp	Pandoraea species	NULL	NULL	NULL	gn	NULL	Yes	Pathogen	Other_Gram_negative	Other
pann_phrag	Pannonibacter phragmitetus	NULL	NULL	NULL	gn	NULL	Yes	Pathogen	Other_Gram_negative	Other
panto_agg	Pantoea (Enterobacter) agglomerans	Pantoea agglomerans	NULL	NULL	gn	NULL	Yes	Pathogen	Enterobacteriaceae	Other
panto_cali	Pantoea calida	NULL	NULL	NULL	gn	NULL	Yes	Pathogen	Other_Gram_negative	Other
panto_sp	Pantoea species	Pantoea	NULL	NULL	gn	NULL	Yes	Pathogen	Other_Gram_negative	Other
parabac_gold	Parabacteroides goldsteinii	Parabacteroides goldsteinii	NULL	NULL	gn	NULL	Yes	Pathogen	Other_Gram_negative	Other
parabact_sp	Parabacteroides species	NULL	NULL	NULL	gn	NULL	Yes	Pathogen	Other_Gram_negative	Other
parac_alcal	Paracoccus alcaliphilus	NULL	NULL	NULL	gn	NULL	Yes	Pathogen	Other_Gram_negative	Other
parac_sp	Paracoccus species	Paracoccus	NULL	NULL	gn	NULL	Yes	Pathogen	Other_Gram_negative	Other
parac_yeeii	Paracoccus yeeii (CDC GP EO-2)	Paracoccus yeei	NULL	NULL	gn	NULL	Yes	Pathogen	Other_Gram_negative	Other
paracocc_sp	Paracoccidioides species	NULL	NULL	NULL	fungi	NULL	NO	NULL	NULL	Other
past_canis	Pasteurella canis	Pasteurella canis	NULL	NULL	gn	NULL	Yes	Pathogen	Other_Gram_negative	Other
past_dagmatis	Pasteurella dagmatis	Pasteurella dagmatis	NULL	NULL	gn	NULL	Yes	Pathogen	Other_Gram_negative	Other
past_mult	Pasteurella multocida	Pasteurella multocida	NULL	NULL	gn	NULL	Yes	Pathogen	Other_Gram_negative	Other
past_pneum	Pasteurella pneumotropica	NULL	NULL	NULL	gn	NULL	Yes	Pathogen	Other_Gram_negative	Other
past_sp	Pasteurella species	NULL	NULL	NULL	gn	NULL	Yes	Pathogen	Other_Gram_negative	Other
pediococcus_sp	Pediococcus species	Pediococcus spp.	NULL	NULL	gp	NULL	Yes	Pathogen	Other_Gram_positive	Other
pen_sp	Penicillium species	NULL	NULL	NULL	fungi	NULL	NO	NULL	NULL	Other
pept_anaer	Peptostreptococcus anaerobius	Peptostreptococcus anaerobius	NULL	NULL	gp	NULL	Yes	Pathogen	Other_Gram_positive	Other
pept_asac	Peptoniphilus (Peptostreptococcus) (Staphylococcus) asaccharolyticus	Peptostreptococcus asaccharolyticus	NULL	NULL	gp	NULL	Yes	Pathogen	Other_Gram_positive	Other
pept_harei	Peptoniphilus (Peptostreptococcus) harei	NULL	NULL	NULL	gp	NULL	Yes	Pathogen	Other_Gram_positive	Other
pept_indolicus	Peptoniphilus (Peptostreptococcus) indolicus	Peptostreptococcus indolicus	NULL	NULL	gp	NULL	Yes	Pathogen	Other_Gram_positive	Other
pept_magnus	Finegoldia (Peptostreptococcus) magnus	Finegoldia magna	NULL	NULL	gp	NULL	Yes	Pathogen	Other_Gram_positive	Other
pept_micros	Parvimonas (Peptostreptococcus) (Micromonas micros) micra	Peptostreptococcus micros	NULL	NULL	gn	NULL	Yes	Pathogen	Other_Gram_negative	Other
pept_parv	Atopobium parvulum (Peptostreptococcus parvulus)	Peptostrepococcus parvulus	NULL	NULL	gp	NULL	Yes	Pathogen	Other_Gram_positive	Other
pept_prevotii	Anaerococcus (Peptostreptococcus) (Peptococcus) prevotii	Peptostreptococcus prevotii	NULL	NULL	gp	NULL	Yes	Pathogen	Other_Gram_positive	Other
pept_sac	Peptostreptococcus saccharolyticus	NULL	NULL	NULL	gp	NULL	Yes	Pathogen	Other_Gram_positive	Other
pept_sp	Peptostreptococcus species	Peptostreptococcus	NULL	NULL	gp	NULL	Yes	Pathogen	Other_Gram_positive	Other
pept_tetradius	Anaerococcus (Peptostreptococcus) tetradius	Peptostreptococcus tetradius	NULL	NULL	gp	NULL	Yes	Pathogen	Other_Gram_positive	Other
pept_vaginalis	Anaerococcus (Peptostreptococcus) vaginalis	Peptostreptococcus vaginalis	NULL	NULL	gp	NULL	Yes	Pathogen	Other_Gram_positive	Other
peptococcus_sp	Peptococcus species	NULL	NULL	NULL	gp	NULL	Yes	Pathogen	Other_Gram_positive	Other
peptoni_sp	Peptoniphilus sp	Peptoniphilus	NULL	NULL	gp	NULL	Yes	Pathogen	Other_Gram_positive	Other
phaeoacrem_sp	Phaeoacremonium species	NULL	NULL	NULL	fungi	NULL	NO	NULL	NULL	Other
pichia_ohmeri	Pichia (Kodamaea) ohmeri	Kodamaea ohmeri	NULL	NULL	yeast	NULL	NO	Pathogen	NULL	Other
pithomyces_sp	Pithomyces species	NULL	NULL	NULL	fungi	NULL	NO	NULL	NULL	Other
plasmodium_falciparum	Plasmodium falciparum	Plasmodium falciparum	NULL	NULL	other	NULL	NO	NULL	NULL	Other
plasmodium_vivax	Plasmodium vivax	Plasmodium vivax	NULL	NULL	other	NULL	NO	NULL	NULL	Other
plesiom_shig	Plesiomonas shigelloides	Plesiomonas shigelloides	NULL	NULL	gn	NULL	Yes	Pathogen	Other_Gram_negative	Other
porph_asacc	Porphyromonas (Bacteroides) asaccharolytica	NULL	NULL	NULL	gn	NULL	Yes	Pathogen	Other_Gram_negative	Other
porph_gigivalis	Porphyromonas (Bacteroides) gingivalis	Porphyromonas gingivalis	NULL	NULL	gn	NULL	Yes	Pathogen	Other_Gram_negative	Other
porph_somer	Porphyromonas somerae	Porphyromonas somerae	NULL	NULL	gn	NULL	Yes	Pathogen	Other_Gram_negative	Other
porph_sp	Porphyromonas species	Porphyromonas	NULL	NULL	gn	NULL	Yes	Pathogen	Other_Gram_negative	Other
prevot_bivia	Prevotella bivia (Bacteroides bivius)	Prevotella bivia	NULL	NULL	gn	NULL	Yes	Pathogen	Other_Gram_negative	Other
prevot_buccae	Prevotella (Bacteroides) buccae	Prevotella buccae	NULL	NULL	gn	NULL	Yes	Pathogen	Other_Gram_negative	Other
prevot_dent	Prevotella (Bacteriodes) denticola	Prevotella denticola	NULL	NULL	gn	NULL	Yes	Pathogen	Other_Gram_negative	Other
prevot_disiens	Prevotella (Bacteroides) disiens	NULL	NULL	NULL	gn	NULL	Yes	Pathogen	Other_Gram_negative	Other
prevot_interm	Prevotella intermedia (Bacteroides intermedius)	NULL	NULL	NULL	gn	NULL	Yes	Pathogen	Other_Gram_negative	Other
prevot_loescheii	Prevotella (Bacteroides) loescheii	Prevotella loescheii	NULL	NULL	gn	NULL	Yes	Pathogen	Other_Gram_negative	Other
prevot_melanin	Prevotella (Bacteriodes melaninogenicus) melaninogenica	NULL	NULL	NULL	gn	NULL	Yes	Pathogen	Other_Gram_negative	Other
prevot_oralis_grp	Prevotella (Bacteriodes) oralis	Prevotella oralis	NULL	NULL	gn	NULL	Yes	Pathogen	Other_Gram_negative	Other
prevot_oris	Prevotella (Bacteroides) oris	Prevotella oris	NULL	NULL	gn	NULL	Yes	Pathogen	Other_Gram_negative	Other
prevot_porph	Prevotella porphyromonas	NULL	NULL	NULL	gn	NULL	Yes	Pathogen	Other_Gram_negative	Other
prevot_sp	Prevotella species	Prevotella	NULL	NULL	gn	NULL	Yes	Pathogen	Other_Gram_negative	Other
prop_acnes	Cutibacterium (Propionibacterium) acnes	Propionibacterium acnes	Cutibacterium acnes	NULL	gp	Y	Yes	Pathogen	Other_Commensal	Commensal
prop_gran	Cutibacterium (Propionibacterium) (Corynebacterium) granulosum	Propionibacterium granulosum	Propionibacterium granulosum	NULL	gp	Y	Yes	Pathogen	Other_Commensal	Commensal
prop_propionicus	Propionibacterium (propionicus) propionicum	Propionibacterium propionicum	Propionibacterium propionicum	NULL	gp	Y	Yes	Pathogen	Other_Commensal	Commensal
prop_sp	Propionibacterium species	NULL	Propionibacterium	NULL	gp	Y	Yes	Pathogen	Other_Commensal	Commensal
propion_lymph	Propionimicrobium lymphophilum	Propionimicrobium lymphophilum	Propionibacterium lymphophilum	NULL	gp	Y	Yes	Pathogen	Other_Commensal	Commensal
prot_hau	Proteus hauseri	Proteus hauseri	NULL	NULL	gn	NULL	Yes	Pathogen	Enterobacteriaceae	Other
prot_mir	Proteus mirabilis	Proteus mirabilis	NULL	NULL	gn	NULL	Yes	Pathogen	Enterobacteriaceae	HOB_pathogen
prot_penn	Proteus penneri	Proteus penneri	NULL	NULL	gn	NULL	Yes	Pathogen	Enterobacteriaceae	Other
prot_sp	Proteus species	NULL	NULL	NULL	gn	NULL	Yes	Pathogen	Enterobacteriaceae	Other
prot_vulg	Proteus vulgaris	Proteus vulgaris	NULL	NULL	gn	NULL	Yes	Pathogen	Enterobacteriaceae	Other
prov_alcalif	Providencia alcalifaciens	Providencia alcalifaciens	NULL	NULL	gn	NULL	Yes	Pathogen	Enterobacteriaceae	Other
prov_rett	Providencia rettgeri	Providencia rettgeri	NULL	NULL	gn	NULL	Yes	Pathogen	Enterobacteriaceae	Other
prov_rus	Providencia rustigianii	Providencia rustigianii	NULL	NULL	gn	NULL	Yes	Pathogen	Enterobacteriaceae	Other
prov_sp	Providencia species	NULL	NULL	NULL	gn	Y	Yes	Pathogen	Enterobacteriaceae	Commensal
prov_stu	Providencia stuartii	Providencia stuartii	NULL	NULL	gn	NULL	Yes	Pathogen	Enterobacteriaceae	Other
pseud_aer	Pseudomonas aeruginosa	Pseudomonas aeruginosa	NULL	NULL	gn	NULL	Yes	Pathogen	Environ_gram_negative_bacteria	HOB_pathogen
pseud_argent	Pseudomonas argentinensis	NULL	NULL	NULL	gn	NULL	Yes	Pathogen	Environ_gram_negative_bacteria	Other
pseud_flav	Pseudomonas flavescens	NULL	NULL	NULL	gn	NULL	Yes	Pathogen	Environ_gram_negative_bacteria	Other
pseud_fluor	Pseudomonas fluorescens/putida	Pseudomonas fluorescens	NULL	NULL	gn	NULL	Yes	Pathogen	Environ_gram_negative_bacteria	Other
pseud_mendo	PSEUDOMONAS MENDOCINA (CDC Grp VB-2)	Pseudomonas mendocina	NULL	NULL	gn	NULL	Yes	Pathogen	Environ_gram_negative_bacteria	Other
pseud_oryz	FLAVIMONAS (PSEUDOMONAS) ORYZIHABITANS (CDC GRP VE-2)	Pseudomonas oryzihabitans	NULL	NULL	gn	NULL	Yes	Pathogen	Environ_gram_negative_bacteria	Other
pseud_pseusoalcalig	Pseudomonas pseudoalcaligenes	Pseudomonas pseudoalcaligenes	NULL	NULL	gn	NULL	Yes	Pathogen	Environ_gram_negative_bacteria	Other
pseud_putida	Pseudomonas putida	Pseudomonas putida	NULL	NULL	gn	NULL	Yes	Pathogen	Environ_gram_negative_bacteria	Other
pseud_sp	Pseudomonas species	Pseudomonas-like group 2	NULL	NULL	gn	NULL	Yes	Pathogen	Environ_gram_negative_bacteria	Other
pseud_stut	Pseudomonas stutzeri	Pseudomonas stutzeri	NULL	NULL	gn	NULL	Yes	Pathogen	Environ_gram_negative_bacteria	Other
pseudoclav_sp	Pseudoclavibacter species	NULL	NULL	NULL	gp	NULL	Yes	Pathogen	Other_Gram_positive	Other
pseudor_sp	Pseudoramibacter species	NULL	NULL	NULL	gp	NULL	Yes	Pathogen	Other_Gram_positive	Other
pseudozyma_aphid	Moesziomyces (Pseudozyma) aphidis	NULL	NULL	NULL	fungi	NULL	NO	NULL	NULL	Other
pseudozyma_sp	Pseudozyma species	NULL	NULL	NULL	yeast	NULL	NO	Pathogen	NULL	Other
psych_immob	Psychrobacter immobilis	Psychrobacter immobilis	NULL	NULL	gn	NULL	Yes	Pathogen	Other_Gram_negative	Other
psych_phenyl	PSYCHROBACTER (Moraxella) PHENYLPYRUVICA	NULL	NULL	NULL	gn	NULL	Yes	Pathogen	Other_Gram_negative	Other
psych_sang	Psychrobacter sanguinis	NULL	NULL	NULL	gn	NULL	Yes	Pathogen	Other_Gram_negative	Other
psych_sp	Psychrobacter species	Psychrobacter	NULL	NULL	gn	NULL	Yes	Pathogen	Other_Gram_negative	Other
rahn_aqu	Rahnella aquatilis	Rahnella aquatilis	NULL	NULL	gn	NULL	Yes	Pathogen	Other_Gram_negative	Other
ralston_gil	Cupriavidus (Ralstonia) gilardii	NULL	NULL	NULL	gn	NULL	Yes	Pathogen	Other_Gram_negative	Other
ralston_pauc	Ralstonia (Wautersia) (Cupriavidus) (CDC Gp IV c-2) paucula	Ralstonia paucula	NULL	NULL	gn	NULL	Yes	Pathogen	Other_Gram_negative	Other
ralston_pick	RALSTONIA (Burkholderia) (Pseudomonas) PICKETTII	Ralstonia pickettii	NULL	NULL	gn	NULL	Yes	Pathogen	Environ_gram_negative_bacteria	Other
raoul_orn	Raoultella (Klebsiella) ornithinolytica	Raoultella ornithinolytica	NULL	NULL	gn	NULL	Yes	Pathogen	Enterobacteriaceae	Other
raoul_sp	Raoultella species	NULL	NULL	NULL	gn	NULL	Yes	Pathogen	Other_Gram_negative	Other
rhizob_rad	Rhizobium (Agrobacterium) ( CDC Group Vd-3) radiobacter	Rhizobium radiobacter	NULL	NULL	gn	NULL	Yes	Pathogen	Other_Gram_negative	Other
rhizob_sp	Rhizobium species	Rhizobium	NULL	NULL	gn	NULL	Yes	Pathogen	Other_Gram_negative	Other
rhod_minuta	Rhodotorula minuta	Rhodotorula minuta	NULL	NULL	fungi	NULL	NO	NULL	NULL	Other
rhod_mucil	Rhodotorula mucilaginosa	Rhodotorula mucilaginosa	NULL	NULL	fungi	NULL	NO	NULL	NULL	Other
rhod_rubr	Rhodotorula rubra	Rhodotorula rubra	NULL	NULL	fungi	NULL	NO	NULL	NULL	Other
rhod_sp	Rhodotorula species	NULL	NULL	NULL	fungi	NULL	NO	NULL	NULL	Other
rhodococ_coryn	Rhodococcus (Nocardia) corynebacterioides	NULL	Rhodococcus	NULL	gp	Y	Yes	Pathogen	Other_Commensal	Commensal
rhodococ_equi	Rhodococcus hoagii(Corynebacterium) equi	NULL	Rhodococcus equi	NULL	gp	Y	Yes	Pathogen	Other_Commensal	Commensal
rhodococ_sp	Rhodococcus species	NULL	NULL	NULL	gp	NULL	Yes	Pathogen	Other_Gram_positive	Other
rhodopseud_sp	Rhodopseudomonas species	NULL	NULL	NULL	gn	NULL	Yes	Pathogen	Environ_gram_negative_bacteria	Other
robin_peor	Robinsoniella peoriensis	Robinsoniella peoriensis	NULL	NULL	gp	NULL	Yes	Pathogen	Other_Gram_positive	Other
roseomonas_gil	Roseomonas gilardii	Roseomonas gilardii	Roseomonas gilardii	NULL	gn	Y	Yes	Pathogen	Other_Commensal	Commensal
roseomonas_muc	Roseomonas mucosa	Roseomonas mucosa	Roseomonas mucosa	NULL	gn	Y	Yes	Pathogen	Other_Commensal	Commensal
roseomonas_sp	Roseomonas species	Roseomonas	Roseomonas	NULL	gn	Y	Yes	Pathogen	Other_Commensal	Commensal
rothia_aeria	Rothia aeria	NULL	Rothia	NULL	gp	Y	Yes	Pathogen	Other_Commensal	Commensal
rothia_amar	Rothia amarae	NULL	NULL	NULL	gp	NULL	Yes	Pathogen	Other_Gram_positive	Other
rothia_dent	Rothia dentocariosa	Rothia dentocariosa	Rothia dentocariosa	NULL	gp	Y	Yes	Pathogen	Other_Commensal	Commensal
rothia_muc	Rothia (Stomatococcus) mucilaginosus	Rothia mucilaginosa	Rothia mucilaginosa	NULL	gp	Y	Yes	Pathogen	Other_Commensal	Commensal
rothia_sp	Rothia species	Rothia	Rothia	NULL	gp	Y	Yes	Pathogen	Other_Commensal	Commensal
rubella_igg	Rubella virus Ab/IgG/Total/NOS	NULL	NULL	NULL	virus	NULL	NO	Pathogen	NULL	Other
rum_gnav	Ruminococcus gnavus	Ruminococcus gnavus	NULL	NULL	gp	NULL	Yes	Pathogen	Other_Gram_positive	Other
rum_sp	Ruminococcus species	NULL	NULL	NULL	gp	NULL	Yes	Pathogen	Other_Gram_positive	Other
rumin_sp	Ruminobacter species (Bacteroides amylophilus)	NULL	NULL	NULL	gn	NULL	Yes	Pathogen	Other_Gram_negative	Other
sacc_cerev	Saccharomyces cerevisiae	Saccharomyces cerevisiae	NULL	NULL	yeast	NULL	NO	Pathogen	NULL	Other
sacc_han	Saccharomyces hansenii	NULL	NULL	NULL	yeast	NULL	NO	Pathogen	NULL	Other
sal_1	Salmonella Group 1	NULL	NULL	NULL	gn	NULL	Yes	Pathogen	Other_Gram_negative	Other
sal_3a	salmonella subspecfies IIIA	NULL	NULL	NULL	gn	NULL	Yes	Pathogen	Other_Gram_negative	Other
sal_agona	Salmonella serotype agona	NULL	NULL	NULL	gn	NULL	Yes	Pathogen	Other_Gram_negative	Other
sal_arizonae	Salmonella serotype arizonae	NULL	NULL	NULL	gn	NULL	Yes	Pathogen	Other_Gram_negative	Other
sal_b	Salmonella B NOS	NULL	NULL	NULL	gn	NULL	Yes	Pathogen	Other_Gram_negative	Other
sal_berta	Salmonella serotype berta	NULL	NULL	NULL	gn	Y	Yes	Pathogen	Other_Commensal	Commensal
sal_braen	Salmonella C1 serotype braenderup	NULL	NULL	NULL	gn	NULL	Yes	Pathogen	Other_Gram_negative	Other
sal_c	Salmonella C NOS	NULL	NULL	NULL	gn	NULL	Yes	Pathogen	Other_Gram_negative	Other
sal_chol	Salmonella cholerasuis	NULL	NULL	NULL	gn	NULL	Yes	Pathogen	Other_Gram_negative	Other
sal_d	Salmonella D NOS	NULL	NULL	NULL	gn	NULL	Yes	Pathogen	Other_Gram_negative	Other
sal_diar	Salmonella species subspecies diarizonae	NULL	NULL	NULL	gn	NULL	Yes	Pathogen	Other_Gram_negative	Other
sal_dublin	Salmonella serotype dublin	NULL	NULL	NULL	gn	NULL	Yes	Pathogen	Other_Gram_negative	Other
sal_enterica	Salmonella enterica	Salmonella enterica	NULL	NULL	gn	NULL	Yes	Pathogen	Other_Gram_negative	Other
sal_enteriditis	Salmonella enteritidis	Salmonella Enteritidis	NULL	NULL	gn	NULL	Yes	Pathogen	Other_Gram_negative	Other
sal_heidelberg	Salmonella B serotype heidelberg	NULL	NULL	NULL	gn	NULL	Yes	Pathogen	Other_Gram_negative	Other
sal_i_4512	Salmonella I 4,[5],12:i	NULL	NULL	NULL	gn	NULL	Yes	Pathogen	Other_Gram_negative	Other
sal_infantis	Salmonella C1 serotype infantis	NULL	NULL	NULL	gn	NULL	Yes	Pathogen	Other_Gram_negative	Other
sal_javiana	Salmonella D1 serotype javiana	NULL	NULL	NULL	gn	NULL	Yes	Pathogen	Other_Gram_negative	Other
sal_miami	Salmonella D1 serotype miami	NULL	NULL	NULL	gn	NULL	Yes	Pathogen	Other_Gram_negative	Other
sal_miss	Salmonella serotype mississippi	NULL	NULL	NULL	gn	NULL	Yes	Pathogen	Other_Gram_negative	Other
sal_monte	Salmonella serotype montevideo	NULL	NULL	NULL	gn	NULL	Yes	Pathogen	Other_Gram_negative	Other
sal_muenchen	Salmonella C2 serotype muenchen	NULL	NULL	NULL	gn	NULL	Yes	Pathogen	Other_Gram_negative	Other
sal_newport	Salmonella C2 serotype newport	NULL	NULL	NULL	gn	NULL	Yes	Pathogen	Other_Gram_negative	Other
sal_oran	Salmonella serotype oranienburg	NULL	NULL	NULL	gn	NULL	Yes	Pathogen	Other_Gram_negative	Other
sal_panama	Salmonella serotype panama	NULL	NULL	NULL	gn	NULL	Yes	Pathogen	Other_Gram_negative	Other
sal_paratyphi	SAlmonellA pArAtyphi A	NULL	NULL	NULL	gn	Y	Yes	Pathogen	Other_Commensal	Commensal
sal_paratyphi_b	Salmonella paratyphi B	Salmonella Paratyphi B	NULL	NULL	gn	NULL	Yes	Pathogen	Other_Gram_negative	Other
sal_reading	Salmonella B serotype reading	NULL	NULL	NULL	gn	NULL	Yes	Pathogen	Other_Gram_negative	Other
sal_schwarz	Salmonella schwarzegrund	NULL	NULL	NULL	gn	NULL	Yes	Pathogen	Other_Gram_negative	Other
sal_sp	Salmonella species, NOS	Salmonella	NULL	NULL	gn	NULL	Yes	Pathogen	Other_Gram_negative	Other
sal_typ	Salmonella typhi	Salmonella Typhi	NULL	NULL	gn	NULL	Yes	Pathogen	Other_Gram_negative	Other
sal_typhi	Salmonella typhimurium	Salmonella Typhimurium	NULL	NULL	gn	NULL	Yes	Pathogen	Other_Gram_negative	Other
serr_feicaria	Serratia ficaria	Serratia ficaria	NULL	NULL	gn	NULL	Yes	Pathogen	Environ_gram_negative_bacteria	Other
serr_font	Serratia fonticola	Serratia fonticola	NULL	NULL	gn	NULL	Yes	Pathogen	Environ_gram_negative_bacteria	Other
serr_liq	Serratia liquefaciens	Serratia liquefaciens	NULL	NULL	gn	NULL	Yes	Pathogen	Environ_gram_negative_bacteria	Other
serr_marc	Serratia marcescens	Serratia marcescens	NULL	NULL	gn	NULL	Yes	Pathogen	Environ_gram_negative_bacteria	HOB_pathogen
serr_odor	Serratia odorifera	Serratia odorifera	NULL	NULL	gn	NULL	Yes	Pathogen	Environ_gram_negative_bacteria	Other
serr_plymuthica	Serratia plymuthica	Serratia plymuthica	NULL	NULL	gn	NULL	Yes	Pathogen	Environ_gram_negative_bacteria	Other
serr_rub	Serratia rubidaea	Serratia rubidaea	NULL	NULL	gn	NULL	Yes	Pathogen	Environ_gram_negative_bacteria	Other
serratia_sp	Serratia species	NULL	NULL	NULL	gn	NULL	Yes	Pathogen	Environ_gram_negative_bacteria	Other
shew_algae	Shewanella algae	Shewanella algae	NULL	NULL	gn	NULL	Yes	Pathogen	Other_Gram_negative	Other
shew_putr	Shewanella (Pseudomonas) putrefaciens	NULL	NULL	NULL	gn	NULL	Yes	Pathogen	Environ_gram_negative_bacteria	Other
shew_sp	Shewanella species	NULL	NULL	NULL	gn	NULL	Yes	Pathogen	Other_Gram_negative	Other
shig_flexneri	Shigella flexneri (B)	NULL	NULL	NULL	gn	NULL	Yes	Pathogen	Other_Gram_negative	Other
shig_son	Shigella sonnei (D)	NULL	NULL	NULL	gn	NULL	Yes	Pathogen	Other_Gram_negative	Other
shig_sp	Shigella species	NULL	NULL	NULL	gn	NULL	Yes	Pathogen	Other_Gram_negative	Other
shingobact_spir	Sphingobacterium (Flavobact) spiritivorum	Sphingobacterium spiritivorum	NULL	NULL	gn	NULL	Yes	Pathogen	Other_Gram_negative	Other
sicc_coll	Siccibacter colletis	NULL	NULL	NULL	gn	NULL	Yes	Pathogen	Other_Gram_negative	Other
sla_exig	Slackia exigua	Slackia exigua	NULL	NULL	gp	NULL	Yes	Pathogen	Other_Gram_positive	Other
solo_moor	Solobacterium moorei	Solobacterium moorei	NULL	NULL	gp	NULL	Yes	Pathogen	Other_Gram_positive	Other
solo_sp	Solobacterium species	NULL	NULL	NULL	gp	NULL	Yes	Pathogen	Other_Gram_positive	Other
sphing_abac	Sphingomonas abaci	NULL	NULL	NULL	gn	NULL	Yes	Pathogen	Other_Gram_negative	Other
sphing_mucosi	Sphingomonas mucosissima	NULL	NULL	NULL	gn	NULL	Yes	Pathogen	Other_Gram_negative	Other
sphing_pauc	Sphingomonas (Pseud) paucimobilis	Sphingomonas paucimobilis	NULL	NULL	gn	NULL	Yes	Pathogen	Other_Gram_negative	Other
sphingobact_hot	Sphingobacterium hotanense	NULL	NULL	NULL	gn	NULL	Yes	Pathogen	Other_Gram_negative	Other
sphingobact_mitz	Sphingobacterium (Flavobacterium) mitzutaii	Sphingobacterium mizutii	NULL	NULL	gn	NULL	Yes	Pathogen	Other_Gram_negative	Other
sphingobact_mult	Sphingobacterium (Flavobact) multivorum	NULL	NULL	NULL	gn	NULL	Yes	Pathogen	Other_Gram_negative	Other
sphingobact_sp	Sphingobacterium species	NULL	NULL	NULL	gn	NULL	Yes	Pathogen	Other_Gram_negative	Other
sphingom_sp	Sphingomonas species	Sphingomonas	NULL	NULL	gn	NULL	Yes	Pathogen	Other_Gram_negative	Other
sporos_newyork	Sporosarcina newyorkensis	NULL	NULL	NULL	gp	NULL	Yes	Pathogen	Other_Gram_positive	Other
sporos_sp	Sporosarcina species	NULL	NULL	NULL	gp	NULL	Yes	Pathogen	Other_Gram_positive	Other
sporos_therm	Sporosarcina thermotolerans	NULL	NULL	NULL	gp	NULL	Yes	Pathogen	Other_Gram_positive	Other
sta_arlettae	Staphylococcus arlettae (coagulase negative)	Staphylococcus arlettae	Staphylococcus arlettae	NULL	gp	Y	Yes	Pathogen	Coagulase_negative_staphylococci	Commensal
sta_aur	Staphylococcus aureus	Staphylococcus aureus	NULL	NULL	gp	NULL	Yes	Pathogen	Staphylococcus_aureus	HOB_pathogen
sta_auricularis	Staphylococcus auricularis (coagulase negative)	NULL	Staphylococcus auricularis	NULL	gp	Y	Yes	Pathogen	Coagulase_negative_staphylococci	Commensal
sta_cap	Staphylococcus capitis (coagulase negative)	Staphylococcus capitis ssp. unspecified	Staphylococcus capitis	coag_neg_staph	gp	Y	Yes	Pathogen	Coagulase_negative_staphylococci	Commensal
sta_cap_cap	Staphylococcus capitis capitis (coagulase negative)	NULL	Staphylococcus capitis ss capitis	coag_neg_staph	gp	Y	Yes	Pathogen	Coagulase_negative_staphylococci	Commensal
sta_cap_ureo	Staphylococcus capitis ureolyticus (coagulase negative)	NULL	Staphylococcus capitis subspecies urealyticus	coag_neg_staph	gp	Y	Yes	Pathogen	Coagulase_negative_staphylococci	Commensal
sta_caprae	Staphylococcus caprae (coagulase negative)	Staphylococcus caprae	Staphylococcus caprae	NULL	gp	Y	Yes	Pathogen	Coagulase_negative_staphylococci	Commensal
sta_carn	Staphylococcus carnosus (coagulase negative)	Staphylococcus carnosus	Staphylococcus carnosus	NULL	gp	Y	Yes	Pathogen	Coagulase_negative_staphylococci	Commensal
sta_caseolyticus	Staphylococcus (Macrococcus) caseolyticus	Macrococcus caseolyticus	NULL	NULL	gp	NULL	Yes	Pathogen	Other_Gram_positive	Other
sta_chrom	Staphylococcus chromogens (coagulase negative)	Staphylococcus chromogenes	Staphylococcus chromogenes	NULL	gp	Y	Yes	Pathogen	Coagulase_negative_staphylococci	Commensal
sta_cohnii	Staphylococcus cohnii (coagulase negative)	Staphylococcus cohnii	Staphylococcus cohnii	coag_neg_staph	gp	Y	Yes	Pathogen	Coagulase_negative_staphylococci	Commensal
sta_cohnii_cohnii	Staphylococcus cohnii cohnii (coagulase negative)	Staphylococcus cohnii ss cohnii	Staphylococcus cohnii ss cohnii	NULL	gp	Y	Yes	Pathogen	Coagulase_negative_staphylococci	Commensal
sta_cohnii_ureo	Staphylococcus cohnii ureolyticus (coagulase negative)	Staphylococcus cohnii ss. urealyticum	Staphylococcus cohnii subspecies urealyticus	coag_neg_staph	gp	Y	Yes	Pathogen	Coagulase_negative_staphylococci	Commensal
sta_epi	Staphylococcus epidermidis (coagulase negative)	Staphylococcus epidermidis	Staphylococcus epidermidis	coag_neg_staph	gp	Y	Yes	Pathogen	Coagulase_negative_staphylococci	Commensal
sta_equo	Staphylococcus equorum (coagulase negative)	Staphylococcus equorum	Staphylococcus equorum	NULL	gp	Y	Yes	Pathogen	Coagulase_negative_staphylococci	Commensal
sta_haem	Staphylococcus haemolyticus (coagulase negative)	Staphylococcus haemolyticus	Staphylococcus haemolyticus	coag_neg_staph	gp	Y	Yes	Pathogen	Coagulase_negative_staphylococci	Commensal
sta_hom	Staphylococcus hominis (coagulase negative)	Staphylococcus hominis	Staphylococcus hominis	NULL	gp	Y	Yes	Pathogen	Coagulase_negative_staphylococci	Commensal
sta_hom_hom	Staphylococcus hominis hominis (coagulase negative)	Staphylococcus hominis subspecies hominis	Staphylococcus hominis hominis	coag_neg_staph	gp	Y	Yes	Pathogen	Coagulase_negative_staphylococci	Commensal
sta_hom_novo	Staphylococcus hominis novobiosepticus (coagulase negative)	Staphylococcus hominis subspecies novobiosepticus	Staphylococcus hominis novobiosepticus	coag_neg_staph	gp	Y	Yes	Pathogen	Coagulase_negative_staphylococci	Commensal
sta_hyicus	Staphylococcus hyicus	Staphylococcus hyicus	NULL	NULL	gp	NULL	Yes	Pathogen	Other_Gram_positive	Other
sta_hyicus_hyicus	Staphylococcus hyicus hyicus	Staphylococcus hyicus hyicus	NULL	NULL	gp	NULL	Yes	Pathogen	Other_Gram_positive	Other
sta_inter	Staphylococcus intermedius	Staphylococcus intermedius	NULL	coag_neg_staph	gp	NULL	Yes	Pathogen	Other_Gram_positive	Other
sta_kloosii	Staphylococcus kloosii (coagulase negative)	Staphylococcus kloosii	Staphylococcus kloosii	NULL	gp	Y	Yes	Pathogen	Coagulase_negative_staphylococci	Commensal
sta_lentus	Staphylococcus lentus (coagulase negative)	NULL	Staphylococcus lentus	NULL	gp	Y	Yes	Pathogen	Coagulase_negative_staphylococci	Commensal
sta_lug	Staphylococcus lugdunensis (coagulase negative)	Staphylococcus lugdunensis	Staphylococcus lugdunensis	coag_neg_staph	gp	Y	Yes	Pathogen	Coagulase_negative_staphylococci	Commensal
sta_pasteuri	Staphylococcus pasteuri (coagulase negative)	Staphylococcus pasteuri	Staphylococcus pasteuri	NULL	gp	Y	Yes	Pathogen	Coagulase_negative_staphylococci	Commensal
sta_pette	Staphylococcus pettenkoferi (coagulase negative)	NULL	Staphylococcus pettenkoferi	NULL	gp	Y	Yes	Pathogen	Coagulase_negative_staphylococci	Commensal
sta_pseud	Staphylococcus pseudintermedius (coagulase negative)	NULL	NULL	NULL	gp	NULL	Yes	Pathogen	Coagulase_negative_staphylococci	Other
sta_sacch	Staphylococcus saccharolyticus (coagulase negative) (Peptococcus saccharolyticus)	NULL	Staphylococcus saccharolyticus	NULL	gp	Y	Yes	Pathogen	Coagulase_negative_staphylococci	Commensal
sta_sap	Staphylococcus saprophyticus (coagulase negative)	NULL	Staphylococcus saprophyticus	coag_neg_staph	gp	Y	Yes	Pathogen	Coagulase_negative_staphylococci	Commensal
sta_schleif	Staphylococcus schleiferi (coagulase negative)	Staphylococcus schleiferi coagulans	NULL	NULL	gp	NULL	Yes	Pathogen	Coagulase_negative_staphylococci	Other
sta_schleif_coagulans	Staphylococcus schleiferi subspecies coagulans (coagulase negative)	NULL	NULL	NULL	gp	NULL	Yes	Pathogen	Coagulase_negative_staphylococci	Other
sta_schleif_schleif	Staphylococcus schleiferi subspecies schleiferi (coagulase negative)	Staphylococcus schleiferi ss. schleiferi	Staphylococcus schleiferi ss. schleiferi	NULL	gp	Y	Yes	Pathogen	Coagulase_negative_staphylococci	Commensal
sta_sciuri	Staphylococcus sciuri (coagulase negative)	NULL	Staphylococcus sciuri	coag_neg_staph	gp	Y	Yes	Pathogen	Coagulase_negative_staphylococci	Commensal
sta_sim	Staphylococcus simulans (coagulase negative)	Staphylococcus simulans	Staphylococcus simulans	coag_neg_staph	gp	Y	Yes	Pathogen	Coagulase_negative_staphylococci	Commensal
sta_sp	Staphylococcus species, NOS	Staphylococcus	NULL	NULL	gp	NULL	Yes	Pathogen	Other_Gram_positive	Other
sta_sp_coag_neg	Staphylococcus species (coagulase negative)	Staphylococcus, coagulase negative	Staphylococcus, coagulase negative	coag_neg_staph	gp	Y	Yes	Pathogen	Coagulase_negative_staphylococci	Commensal
sta_vitul	Staphylococcus vitulinus (Pulvereri) (coagulase negative)	Staphylococcus vitulinus	Staphylococcus vitulinus	NULL	gp	Y	Yes	Pathogen	Coagulase_negative_staphylococci	Commensal
sta_warn	Staphylococcus warneri (coagulase negative)	Staphylococcus warneri	Staphylococcus warneri	coag_neg_staph	gp	Y	Yes	Pathogen	Coagulase_negative_staphylococci	Commensal
sta_xyl	Staphylococcus xylosus (coagulase negative)	NULL	Staphylococcus xylosus	coag_neg_staph	gp	Y	Yes	Pathogen	Coagulase_negative_staphylococci	Commensal
stachy_sp	Stachybotrys species	NULL	NULL	NULL	fungi	NULL	NO	NULL	NULL	Other
sten_malt	Stenotrophomonas (Xanthomonas) maltophilia	Stenotrophomonas maltophilia	NULL	NULL	gn	NULL	Yes	Pathogen	Other_Gram_negative	Other
sten_sp	Stenotrophomonas species	NULL	NULL	NULL	gn	NULL	Yes	Pathogen	Other_Gram_negative	Other
stom_sp	Stomatocococcus species	NULL	NULL	NULL	gp	NULL	Yes	Pathogen	Other_Gram_positive	Other
str_acid	Streptococcus acidominimus	Streptococcus acidominimus	NULL	NULL	gp	NULL	Yes	Pathogen	Other_Gram_positive	Other
str_agal	Streptococcus agalactiae (Group B)	Group B streptococcus	NULL	NULL	gp	NULL	Yes	Pathogen	Other_Gram_positive	Other
str_alact	Streptococcus alactolyticus	Streptococcus alactolyticus	Streptococcus alactolyticus	NULL	gp	Y	Yes	Pathogen	Other_Commensal	Commensal
str_alpha_hem_nos	Streptococcus alpha hemolytic NOS	Streptococcus, alpha non-hemolytic	NULL	NULL	gp	NULL	Yes	Pathogen	Other_Gram_positive	Other
str_anginosus	STREPTOCOCCUS ANGINOSUS (viridans grp)	Streptococcus anginosus group	Streptococcus anginosus group	NULL	gp	Y	Yes	Pathogen	Other_Commensal	Commensal
str_beta_hem_nos	Streptococcus beta hemolytic NOS	NULL	NULL	NULL	gp	NULL	Yes	Pathogen	Other_Gram_positive	Other
str_beta_hem_not_a	Streptococcus beta hemolytic not A	NULL	NULL	NULL	gp	NULL	Yes	Pathogen	Other_Gram_positive	Other
str_beta_not_ab	Streptococcus beta hemolytic, not A, B	Streptococcus, non-group A, non-group B, beta-hemolytic	NULL	NULL	gp	NULL	Yes	Pathogen	Other_Gram_positive	Other
str_beta_not_abcfg	Streptococcus beta hemolytic, not ABCFG	NULL	NULL	NULL	gp	NULL	Yes	Pathogen	Other_Gram_positive	Other
str_beta_not_abd	Streptococcus beta hemolytic, not A, B, D	NULL	NULL	NULL	gp	NULL	Yes	Pathogen	Other_Gram_positive	Other
str_bovis	Streptococcus bovis	Streptococcus bovis group	Streptococcus bovis group	NULL	gp	Y	Yes	Pathogen	Other_Commensal	Commensal
str_canis	Streptococcus canis	Streptococcus canis	NULL	NULL	gp	NULL	Yes	Pathogen	Other_Gram_positive	Other
str_cons_phar	Streptococcus constellatus ssp pharyngis (viridans grp)	NULL	Streptococcus constellatus	NULL	gp	Y	Yes	Pathogen	Other_Commensal	Commensal
str_constellatus	Streptococcus constellatus (viridans grp)	Streptococcus constellatus	Streptococcus constellatus	NULL	gp	Y	Yes	Pathogen	Other_Commensal	Commensal
str_crist	Streptococcus cristatus (viridans grp)	NULL	Streptococcus cristatus	NULL	gp	Y	Yes	Pathogen	Other_Commensal	Commensal
str_dygal	Streptococcus dysgalactiae	Streptococcus dysgalactiae	NULL	NULL	gp	NULL	Yes	Pathogen	Other_Gram_positive	Other
str_dysgal_equis	Streptococcus dysgalactiae ssp equisimilis	Streptococcus dysgalactiae equisimilis	NULL	NULL	gp	NULL	Yes	Pathogen	Other_Gram_positive	Other
str_equi	Streptococcus equi	Streptococcus equi	NULL	NULL	gp	NULL	Yes	Pathogen	Other_Gram_positive	Other
str_equinis	Streptococcus equinus, Group D	NULL	NULL	NULL	gp	NULL	Yes	Pathogen	Other_Gram_positive	Other
str_equis	Streptococcus equisimilis	NULL	NULL	NULL	gp	NULL	Yes	Pathogen	Other_Gram_positive	Other
str_gallinac	Streptococcus gallinaceus	NULL	NULL	NULL	gp	NULL	Yes	Pathogen	Other_Gram_positive	Other
str_gallo	Streptococcus gallolyticus	Streptococcus gallolyticus	Streptococcus gallolyticus	NULL	gp	Y	Yes	Pathogen	Other_Commensal	Commensal
str_gamma_hem_nos	Streptococcus gamma hemol NOS	Gamma-hemolytic streptococcus	NULL	NULL	gp	NULL	Yes	Pathogen	Other_Gram_positive	Other
str_gord	Streptococcus gordonii (viridans grp)	NULL	Streptococcus gordonii	NULL	gp	Y	Yes	Pathogen	Other_Commensal	Commensal
str_grp_c	Streptococcus Group C	Streptococcus, group C	NULL	NULL	gp	NULL	Yes	Pathogen	Other_Gram_positive	Other
str_grp_d	Streptococcus Group D - not enterococcus	NULL	NULL	NULL	gp	NULL	Yes	Pathogen	Enterococcus_spp	Other
str_grp_f	Streptococcus Group F	Streptococcus, group F	Streptococcus, group F	NULL	gp	Y	Yes	Pathogen	Other_Commensal	Commensal
str_grp_g	Streptococcus Group G	Streptococcus, group G	NULL	NULL	gp	NULL	Yes	Pathogen	Other_Gram_positive	Other
str_halic	Streptococcus halichoeri	NULL	NULL	NULL	gp	NULL	Yes	Pathogen	Other_Gram_positive	Other
str_inf	Streptococcus infantis	Streptococcus infantis	Streptococcus infantis	NULL	gp	Y	Yes	Pathogen	Other_Commensal	Commensal
str_infant	Streptococcus infantarius	Streptococcus infantarius	Streptococcus infantarius	NULL	gp	Y	Yes	Pathogen	Other_Commensal	Commensal
str_iniae	Streptococcus iniae	Streptococcus iniae	NULL	NULL	gp	NULL	Yes	Pathogen	Other_Gram_positive	Other
str_interm	Streptococcus intermedius (viridans grp)	NULL	Streptococcus intermedius	NULL	gp	Y	Yes	Pathogen	Other_Commensal	Commensal
str_lutet	Streptococcus (Infantarius subsp coli) lutetiensis	NULL	Streptococcus lutetiensis	NULL	gp	Y	Yes	Pathogen	Other_Commensal	Commensal
str_mass	Streptococcus massiliensis	NULL	NULL	NULL	gp	NULL	Yes	Pathogen	Other_Gram_positive	Other
str_microaer	Streptococcus microaerophilic	NULL	NULL	NULL	gp	NULL	Yes	Pathogen	Other_Gram_positive	Other
str_milleri	Streptococcus milleri (viridans grp)	Streptococcus anginosus group	Streptococcus anginosus group	NULL	gp	Y	Yes	Pathogen	Other_Commensal	Commensal
str_mitior	Streptococcus mitior (viridans grp)	NULL	NULL	NULL	gp	NULL	Yes	Pathogen	Other_Gram_positive	Other
str_mitis	Streptococcus mitis (viridans grp)	Streptococcus mitis	Streptococcus mitis	NULL	gp	Y	Yes	Pathogen	Other_Commensal	Commensal
str_mitis_or	Streptococcus mitis/oralis (viridans grp)	Streptococcus mitis group	Streptococcus mitis group	NULL	gp	Y	Yes	Pathogen	Other_Commensal	Commensal
str_mutans	Streptococcus mutans (viridans grp)	NULL	Streptococcus mutans	NULL	gp	Y	Yes	Pathogen	Other_Commensal	Commensal
str_not_d	Streptococcus species, not D	NULL	NULL	NULL	gp	NULL	Yes	Pathogen	Other_Gram_positive	Other
str_oralis	Streptococcus oralis (viridans grp)	Streptococcus oralis	Streptococcus oralis	NULL	gp	Y	Yes	Pathogen	Other_Commensal	Commensal
str_ovis	Streptococcus ovis	Streptococcus ovis	NULL	NULL	gp	NULL	Yes	Pathogen	Other_Gram_positive	Other
str_paraub	Streptococcus parauberis	Streptococcus parauberis	NULL	NULL	gp	NULL	Yes	Pathogen	Other_Gram_positive	Other
str_pare	Streptococcus parasanguinis (viridans grp)	Streptococcus parasanguinis	Streptococcus parasanguinis	NULL	gp	Y	Yes	Pathogen	Other_Commensal	Commensal
str_past	Streptococcus pasteurianus	Streptococcus pasteurianus	Streptococcus gallolyticus subspecies pasteurianus	NULL	gp	Y	Yes	Pathogen	Other_Commensal	Commensal
str_pluran	Streptococcus pluranimalium	NULL	NULL	NULL	gp	NULL	Yes	Pathogen	Other_Gram_positive	Other
str_pneum	Streptococcus pneumoniae	Streptococcus pneumoniae	NULL	NULL	gp	NULL	Yes	Pathogen	Streptococcus_pneumoniae	Other
str_porc	Streptococcus porcinus	Streptococcus porcinus	NULL	NULL	gp	NULL	Yes	Pathogen	Other_Gram_positive	Other
str_pseud	Streptococcus pseudoporcinus	Streptococcus pseudoporcinus	NULL	NULL	gp	NULL	Yes	Pathogen	Other_Gram_positive	Other
str_pyog	Streptococcus pyogenes (Group A)	Streptococcus pyogenes	NULL	NULL	gp	NULL	Yes	Pathogen	Other_Gram_positive	Other
str_salivarius	Streptococcus salivarius (viridans grp)	Streptococcus salivarius	Streptococcus salivarius	NULL	gp	Y	Yes	Pathogen	Other_Commensal	Commensal
str_sang	Streptococcus sanguis (viridans grp)	Streptococcus sanguis	Streptococcus sanguinis	NULL	gp	Y	Yes	Pathogen	Other_Commensal	Commensal
str_sp	Streptococcus species, NOS	Streptococcus	NULL	NULL	gp	NULL	Yes	Pathogen	Other_Gram_positive	Other
str_suis	Streptococcus suis	Streptococcus suis	NULL	NULL	gp	NULL	Yes	Pathogen	Other_Gram_positive	Other
str_therm	Streptococcus thermophilus (viridans grp)	NULL	Streptococcus salivarius subsp. thermophilus	NULL	gp	Y	Yes	Pathogen	Other_Commensal	Commensal
str_thoral	Streptococcus thoraltensisis	NULL	NULL	NULL	gp	NULL	Yes	Pathogen	Other_Gram_positive	Other
str_uber	Streptococcus uberis (viridans grp)	NULL	NULL	NULL	gp	NULL	Yes	Pathogen	Other_Gram_positive	Other
str_vestib	Streptococcus vestibularis (viridans grp)	Streptococcus vestibularis	Streptococcus vestibularis	NULL	gp	Y	Yes	Pathogen	Other_Commensal	Commensal
str_vir	Streptococcus viridans group	Streptococcus, viridans group	Streptococcus, viridans group	NULL	gp	Y	Yes	Pathogen	Other_Commensal	Commensal
str_zoo	Streptococcus zooepidemicus	NULL	NULL	NULL	gp	Y	Yes	Pathogen	Other_Commensal	Commensal
strepto_mon	Streptobacillus moniliformis	Streptobacillus moniliformis	NULL	NULL	gn	NULL	Yes	Pathogen	Other_Gram_negative	Other
streptomyces_sp	Streptomyces species	NULL	NULL	NULL	gp	NULL	Yes	Pathogen	Other_Gram_positive	Other
sutt_wads	Sutterella wadsworthensis	Sutterella wadsworthensis	NULL	NULL	gn	NULL	Yes	Pathogen	Other_Gram_negative	Other
sutton_indol	Suttonella (Kingella) indologenes	Suttonella indologenes	NULL	NULL	gn	NULL	Yes	Pathogen	Other_Gram_negative	Other
tatumella_ptyseos	Tatumella ptyseos	Tatumella ptyseos	NULL	NULL	gn	NULL	Yes	Pathogen	Other_Gram_negative	Other
tiss_prae	Tissierella (Bacteroides) praeacuta	Tissierella praeacuta	NULL	NULL	gn	NULL	Yes	Pathogen	Other_Gram_negative	Other
tiss_sp	Tissierella species	NULL	NULL	NULL	gn	NULL	Yes	Pathogen	Other_Gram_negative	Other
tor_famata	Torulopsis (Candida) famata	Candida famata	NULL	NULL	yeast	NULL	Yes	Pathogen	Other_Yeast	Other
tor_glab	Candida (Torulopsis) glabrata	Torulopsis glabrata	NULL	NULL	yeast	NULL	Yes	Pathogen	Other_Yeast	HOB_pathogen
tram_versi	Trametes (Coriolus) (Polyporus)versicolor	NULL	NULL	NULL	fungi	NULL	NO	NULL	NULL	Other
trep_pal	TREPONEMA PALLIDUM IgM/IgG/NOS	NULL	NULL	NULL	gn	NULL	Yes	Pathogen	Other_Gram_negative	Other
tricho_sp	Trichophyton species	Trichophyton	NULL	NULL	fungi	NULL	NO	NULL	NULL	Other
trichosp_asahii	Trichosporon asahii	Trichosporon asahii	NULL	NULL	fungi	NULL	NO	NULL	NULL	Other
trichosp_sp	Trichosporon species	NULL	NULL	NULL	fungi	NULL	NO	NULL	NULL	Other
true_bern	Trueperella bernardiae	Trueperella bernardiae	Trueperella bernardiae	NULL	gp	Y	Yes	Pathogen	Other_Commensal	Commensal
true_sp	Trueperella species	NULL	NULL	NULL	gp	NULL	Yes	Pathogen	Other_Gram_positive	Other
turic_otitidus	Turicella otitidus	NULL	Turicella otitidis	NULL	gp	Y	Yes	Pathogen	Other_Commensal	Commensal
turic_sp	Turicella species	NULL	Turicella	NULL	gp	Y	Yes	Pathogen	Other_Commensal	Commensal
turicib_sang	Turicibacter sanguinis	Turicibacter sanguinis	NULL	NULL	gp	NULL	Yes	Pathogen	Other_Gram_positive	Other
vag_flu	Vagococcus fluvialis	Vagococcus fluvialis	NULL	NULL	gp	NULL	Yes	Pathogen	Other_Gram_positive	Other
veil_atypica	Veillonella atypica	Veillonella atypica	NULL	NULL	gn	NULL	Yes	Pathogen	Other_Gram_negative	Other
veil_parv	Veillonella parvula	Veillonella parvula	NULL	NULL	gn	NULL	Yes	Pathogen	Other_Gram_negative	Other
veil_sp	Veillonella species	Veillonella	NULL	NULL	gn	NULL	Yes	Pathogen	Other_Gram_negative	Other
vib_cholerae	Vibrio cholerae	Vibrio cholerae	NULL	NULL	gn	NULL	Yes	Pathogen	Other_Gram_negative	Other
vib_para	Vibrio parahaemolyticus	Vibrio parahaemolyticus	NULL	NULL	gn	NULL	Yes	Pathogen	Other_Gram_negative	Other
vib_sp	Vibrio species	NULL	NULL	NULL	gn	NULL	Yes	Pathogen	Other_Gram_negative	Other
vib_vuln	Vibrio vulnificus	Vibrio vulnificus	NULL	NULL	gn	NULL	Yes	Pathogen	Other_Gram_negative	Other
vzv	Varicella zoster virus/IgM	NULL	NULL	NULL	virus	NULL	NO	Pathogen	NULL	Other
weis_conf	Weissella confusa	Weissella confusa	NULL	NULL	gn	NULL	Yes	Pathogen	Other_Gram_negative	Other
weis_sp	Weissella species	NULL	NULL	NULL	gp	NULL	Yes	Pathogen	Other_Gram_positive	Other
wolin_sp	Wolinella sp	NULL	NULL	NULL	gn	NULL	Yes	Pathogen	Other_Gram_negative	Other
xenop_aero	Xenophilus aerolatus	NULL	NULL	NULL	gn	NULL	Yes	Pathogen	Other_Gram_negative	Other
yarrowia_lip	Yarrowia lipolytica	NULL	NULL	NULL	yeast	NULL	NO	Pathogen	NULL	Other
yeast	Yeast	Yeast	NULL	NULL	gp	NULL	Yes	Pathogen	Other_Gram_positive	Other
yers_ent	Yersinia enterocolitica	Yersinia enterocolitica	NULL	NULL	gn	NULL	Yes	Pathogen	Other_Gram_negative	Other
yers_pestis	Yersinia pestis	Yersinia pestis	NULL	NULL	gn	NULL	Yes	Pathogen	Other_Gram_negative	Other
yers_pseud	Yersinia pseudotuberculosis	Yersinia pseudotuberculosis	NULL	NULL	gn	NULL	Yes	Pathogen	Other_Gram_negative	Other

## Sheet: T4a_old
Table 4a. Association between CLABSI with clinical and economic outcomes in analytic cohort 2
	Never-ICU					Ever-ICU
	CLABSI	Control				CLABSI	Control
	N=84	N=835	Difference	p-value		N=274	N=955	Difference	p-value
Length of stay
Unadjusted	21.5 [15.0, 31.5]	6.00 [4.00, 10.0]				24.5 [15.3, 38.0]	10.0 [6.00, 17.0]							Similar LOS in never vs ever-ICU with CLABSI
Model 1	22.0 (19.9, 24.2)	7.2 (6.6, 7.9)	14.7608	1.12645e-13		23.7 (21.7, 25.9)	11.6 (10.6, 12.6)	12.1353	1.12645e-13					Gernally long ICU in our analytic cohort. Likely based on strict inclusion criteria and matching
Model 2	21.7 (19.8, 23.9)	7.2 (6.6, 7.9)	14.5274	4.1063e-12		23.7 (21.7, 26.0)	11.6 (10.7, 12.7)	12.1005	4.1063e-12
Model 3	20.7 (17.9, 24.0)	7.1 (6.1, 8.2)	13.6466	1.58533e-12		25.3 (22.2, 28.8)	12.5 (11.0, 14.2)	12.7936	1.58533e-12
Mortality
Unadjusted	13 (15.5%)	13 (1.6%)				98 (35.8%)	142 (14.9%)
Model 1	0.00 (0.00, 1.00)	0.00 (0.00, 1.00)	25.8374	1.12645e-13		0.31 (0.24, 0.39)	0.12 (0.09, 0.15)	2.63978	1.12645e-13					Mortality in never ICU was very low so summary is not meaningful
Model 2	0.00 (0.00, 1.00)	0.00 (0.00, 1.00)	22.6543	4.1063e-12		0.29 (0.23, 0.37)	0.11 (0.09, 0.15)	2.55118	4.1063e-12
Model 3	0.00 (0.00, 1.00)	0.00 (0.00, 1.00)	21.7693	1.58533e-12		0.25 (0.16, 0.38)	0.09 (0.05, 0.15)	2.73729	1.58533e-12
30-day Readmission
Unadjusted	26 (31.0%)	170 (20.4%)				34 (12.4%)	130 (13.6%)
Model 1	0.30 (0.21, 0.41)	0.20 (0.18, 0.24)	1.45507	0.0491678		0.12 (0.09, 0.17)	0.13 (0.11, 0.16)	0.921461	0.56632					Readmission was higher in never ICU vs ever ICU --> strange
Model 2	0.29 (0.20, 0.40)	0.21 (0.18, 0.24)	1.39152	0.089194		0.12 (0.08, 0.17)	0.13 (0.10, 0.16)	0.949104	0.699611					Null association between CLABSI status and readmission in ever ICU
Model 3	0.20 (0.11, 0.34)	0.14 (0.08, 0.23)	1.4464	0.0906813		0.11 (0.06, 0.18)	0.11 (0.07, 0.17)	0.94638	0.682026
Total cost
Unadjusted	42300 [27900, 86700]	12900 [7710, 22300]				84400 [52100, 148000]	31400 [17000, 55000]
Model 1	46 233 (36 638, 58 342)	15 363 (12 844, 18 375)	30870.8	5.63548e-38		79 147 (65 961, 94 968)	36 914 (31 369, 43 440)	42232.3	5.63548e-38
Model 2	45 669 (36 289, 57 473)	15 359 (12 887, 18 306)	30309.7	5.51106e-37		79 267 (66 130, 95 012)	37 145 (31 599, 43 665)	42121.3	5.51106e-37
Model 3	47 404 (34 259, 65 592)	16 009 (11 900, 21 536)	31395.3	5.18932e-36		83 102 (63 338, 109 032)	38 324 (29 639, 49 556)	44777.6	5.18932e-36
Notes:
Abbreviations: CLABSI, central-line associated bloodstream infection; HOB, hospital-onset bacteremia; ICU, intensive care unit
Model 1 was adjusted for age and sex, model 2 was adjusted for variables in model 1 plus aLaRM score, and model 3 was adjusted for variables in model 2 plus hospital-level variables (payer, staffed bed size, teaching status, and urbanicity).
We used poisson regression for LOS; gamma regression for total cost; linear regression for margin analysis; and binomial regression for mortality and 30-day readmission.

## Sheet: T4b_old
Table 4b. Association between non-CLABSI HOB with clinical and economic outcomes in analytic cohort 2
	Never-ICU					Ever-ICU
	Non-CLABSI HOB	Control				Non-CLABSI HOB	Control
	N=314	N=835	Difference	p=value		N=663	N=955	Difference	p=value
Length of stay
Unadjusted	19.0 [13.0, 28.0]	6.00 [4.00, 10.0]				22.0 [14.0, 34.0]	10.0 [6.00, 17.0]
Model 1	18.9 (17.4, 20.7)	7.7 (7.1, 8.4)	11.1919	1.12645e-13		22.3 (20.5, 24.4)	11.2 (10.2, 12.2)	11.1648	1.12645e-13
Model 2	18.7 (17.1, 20.4)	7.8 (7.1, 8.5)	10.8862	4.1063e-12		22.3 (20.5, 24.3)	11.2 (10.3, 12.2)	11.1213	4.1063e-12
Model 3	17.6 (15.3, 20.2)	7.3 (6.4, 8.4)	10.2325	1.58533e-12		22.4 (19.8, 25.4)	11.3 (9.9, 12.8)	11.1492	1.58533e-12
Mortality
Unadjusted	47 (15.0%)	13 (1.6%)				239 (36.0%)	142 (14.9%)
Model 1	0.11 (0.06, 0.18)	0.01 (0.01, 0.02)	10.437	1.12645e-13		0.34 (0.29, 0.39)	0.13 (0.11, 0.16)	2.54567	1.12645e-13
Model 2	0.10 (0.06, 0.17)	0.01 (0.00, 0.02)	9.76637	4.1063e-12		0.33 (0.28, 0.38)	0.13 (0.10, 0.16)	2.53791	4.1063e-12
Model 3	0.00 (0.00, 1.00)	0.00 (0.00, 1.00)	11.0278	1.58533e-12		0.26 (0.19, 0.35)	0.10 (0.07, 0.14)	2.71675	1.58533e-12
30-day Readmission
Unadjusted	75 (23.9%)	170 (20.4%)				83 (12.5%)	130 (13.6%)
Model 1	0.23 (0.18, 0.29)	0.21 (0.17, 0.24)	1.12598	0.315321		0.12 (0.10, 0.15)	0.13 (0.11, 0.16)	0.90926	0.469535
Model 2	0.23 (0.18, 0.28)	0.21 (0.18, 0.24)	1.07341	0.576174		0.12 (0.10, 0.15)	0.13 (0.11, 0.16)	0.922156	0.539766
Model 3	0.12 (0.06, 0.21)	0.11 (0.06, 0.19)	1.05848	0.696166		0.12 (0.08, 0.18)	0.13 (0.09, 0.19)	0.924469	0.55511
Total cost
Unadjusted	41200 [23000, 84600]	12900 [7710, 22300]				66700 [38200, 120000]	31400 [17000, 55000]
Model 1	38 238 (31 464, 46 471)	15 847 (13 210, 19 009)	22391.6	7.26832e-72		69 987 (59 399, 82 462)	36 699 (31 305, 43 022)	33287.9	7.26832e-72
Model 2	37 507 (30 970, 45 423)	15 886 (13 290, 18 989)	21621.2	6.07954e-68		70 058 (59 448, 82 562)	36 841 (31 419, 43 198)	33217.8	6.07954e-68
Model 3	36 607 (26 419, 50 724)	15 515 (11 292, 21 316)	21092.2	7.08553e-69		68 095 (52 738, 87 925)	36 413 (28 314, 46 830)	31682.1	7.08553e-69
Notes:
Abbreviations: CLABSI, central-line associated bloodstream infection; HOB, hospital-onset bacteremia; ICU, intensive care unit
Model 1 was adjusted for age and sex, model 2 was adjusted for variables in model 1 plus aLaRM score, and model 3 was adjusted for variables in model 2 plus hospital-level variables (payer, staffed bed size, teaching status, and urbanicity).
We used poisson regression for LOS; gamma regression for total cost; linear regression for margin analysis; and binomial regression for mortality and 30-day readmission.
